# Supplementary material for: Social isolation and depression as risk factors for weight loss of 5kg or more among older Korean adults
Source: PLoS One. 2024 Mar 13;19(3):e0299096. doi: 10.1371/journal.pone.0299096 (PMC10936863; doi:10.1371/journal.pone.0299096)
Supplement: S2 Appendix — (XLS) [file pone.0299096.s002.xls]

## Sheet: Sheet1
pid	edu	bmi	iadl	hhinc	wave	adl	meals6	alcohol	labor	weekly_workout	loneliness	weightloss_5kg	age_group	diabetes	area	smoke_2	no_month_friends	no_month_kids	no_participation_month2	new_isolation	depression	single_marital2
11	Middle school graduate	25.9695	0	1200	1	0	6	0	0	0	2	0	65-74	0	metro	0	1	1	0		1
11	Middle school graduate	25.7778	0	1224	2	0	6	0	0	0	1	0	75-84	0	metro	0	0	1	0	2	1	3
11	Middle school graduate	29.7778	0	1320	3	0	6	0	0	0	2	0	75-84	0	metro	0	0	1	0	2	1	3
11	Middle school graduate	24.4444	0	1500	4	0	6	0	0	0	2	1	75-84	0	metro	0	0	1	0	2	2	3
11	Middle school graduate	25.3333	0	2600	5	0	6	0	0	0	1	0	75-84	1	metro	0	0	1	0	2	1	3
11	Middle school graduate	24.8889	0	3000	6	0	6	0	0	0	1	0	75-84	1	metro	0	0	0	0	1	1	3
11	Middle school graduate	23.5556	0	3000	7	0	6	0	0	0	2	1	85-	1	metro	0	1	0	1	3	2	3
31	LT elementary graduate	21.0279	7	150	1	3	6	0	0	1	4	0	75-84	0	metro	0	0	0	1		4
41	LT elementary graduate	20.2848	0		1	0	6	0	0	1	1	0	65-74	0	metro	0	0	1	0		1
41	LT elementary graduate	20.6905	0	50	2	0	6	0	0	0	1	0	65-74	0	metro	0	0	0	0	0	1	1
41	LT elementary graduate	21.6441	0	180	3	0	6	0	0	0	1	0	65-74	0	metro	0	0	1	0	1	2	1
41	LT elementary graduate	21.3675	0	200	4	0	6	0	0	0	1	0	75-84	0	metro	0	0	1	0	1	1	1
41	LT elementary graduate	20.9566	0	200	5	0	6	0	0	0	3	0	75-84	0	metro	0	1	1	1	3	3	1
41	LT elementary graduate	22.6003	0	600	6	0	6	0	0	0	1	1	75-84	0	metro	0	0	1	0	2	1	5
41	LT elementary graduate	22.6003	0	1000	7	0	6	0	0	0	2	0	75-84	0	metro	0	1	0	1	2	2	4
42	High school graduate	21.6713	0		1	0	6	1	0	1	1	0	65-74	0	metro	0	1	1	0		1
42	High school graduate	22.0386	0	50	2	0	6	1	0	1	1	0	65-74	0	metro	0	0	0	0	0	1	1
42	High school graduate	21.6713	0	180	3	0	6	1	0	1	1	0	75-84	0	metro	0	0	1	1	2	1	1
42	High school graduate	20.9366	0	200	4	0	6	1	0	1	1	0	75-84	0	metro	0	0	1	1	2	1	1
42	High school graduate	20.9366	0	200	5	0	6	1	0	1	2	0	75-84	0	metro	0	0	1	0	1	2	1
42	High school graduate	20.9366	0	600	6	0	6	1	0	1	1	0	75-84	0	metro	0	0	1	0	1	1	1
42	High school graduate	20.9366	0	1000	7	0	6	1	0	1	1	0	75-84	0	metro	0	0	0	1	1	2	1
51	LT elementary graduate	24.2215	0	288	2	0	6	1	0	1	1	0	65-74	0	metro	0	0	1	1		1
51	LT elementary graduate	23.1206	0	1512	3	0	6	1	0	1	3	0	65-74	0	metro	0	1	0	1	2	2	1
51	LT elementary graduate	22.1297	0	700	4	0	6	1	0	1	1	0	65-74	0	metro	0	1	1	1	3	1	1
51	LT elementary graduate	21.9713	0	200	5	0	6	1	0	1	1	0	65-74	0	metro	0	0	1	0	1	1	1
51	LT elementary graduate	21.4692	0	1600	6	0	6	1	1	1	1	0	65-74	0	metro	0	0	1	0	1	1	1
51	LT elementary graduate	21.4692	0	2000	7	0	6	1	0	0	2	0	75-84	1	metro	0	1	0	1	2	2	1
52	LT elementary graduate	20.9366	0	700	4	0	6	1	1	1	1	0	65-74	1	metro	0	0	1	0		1
52	LT elementary graduate	20.4491	0	200	5	0	6	1	0	0	1	0	65-74	1	metro	0	0	1	0	1	1	1
52	LT elementary graduate	19.1001	0	1600	6	0	6	1	1	0	1	1	65-74	1	metro	0	0	1	0	1	2	1
52	LT elementary graduate	19.1001	0	2000	7	0	6	1	1	1	1	0	65-74	1	metro	0	0	0	1	1	1	1
61	LT elementary graduate	18.5568	0	3000	1	0	6	0	0	0	1	0	65-74	0	metro	1	0	1	1		2
61	LT elementary graduate	17.5064	0	4200	2	0	6	1	0	0	2	1	65-74	0	metro	1	0	0	1	1	1	1
61	LT elementary graduate	17.9931	0	3600	3	0	5	1	0	0	1	0	65-74	0	metro	1	0	0	1	1	1	1
61	LT elementary graduate	18.5911	0	3700	4	0	6	1	0	0	1	0	65-74	0	metro	1	0	1	1	2	1	1
61	LT elementary graduate	18.5911	0	3700	5	0	6	1	0	0	1	0	75-84	0	metro	1	0	0	0	0	2	1
61	LT elementary graduate	18.8092	0	3000	6	0	6	1	0	0	4	0	75-84	0	metro	1	0	0	1	1	3	1
61	LT elementary graduate	20.7612	0	1300	7	0	6	1	0	0	2	0	75-84	0	metro	1	1	1	1	3	3	1
62	LT elementary graduate	21.1109	0	3600	3	0	6	0	0	1	1	0	65-74	0	metro	0	1	0	1		1
62	LT elementary graduate	21.4031	0	3700	4	0	6	0	0	1	1	0	65-74	0	metro	0	0	1	1	2	1	1
62	LT elementary graduate	21.8787	0	3700	5	0	6	0	0	0	2	0	65-74	0	metro	0	0	0	0	0	2	1
62	LT elementary graduate	21.4031	0	3000	6	0	6	0	0	0	1	0	65-74	0	metro	0	0	0	1	1	2	1
62	LT elementary graduate	21.4031	0	1300	7	0	6	0	0	0	2	0	65-74	0	metro	0	1	0	1	2	1	1
71	LT elementary graduate	24.1415	0	240	6	0	4	0	0	0	2	0	65-74	0	metro	0	0	1	0		2
71	LT elementary graduate	23.833	0	700	7	0	6	0	0	1	2	0	65-74	0	metro	0	1	0	1	2	2	1
72	LT elementary graduate	27.8852	0		1	0	6	1	0	1	2	0	65-74	1	metro	1	1	0	1		2
72	LT elementary graduate	27.8852	0	400	4	0	6	1	1	0	1	0	65-74	1	metro	1	0	0	1		1
72	LT elementary graduate	27.8852	0	300	5	0	6	1	1	0	1	0	65-74	1	metro	1	0	1	0	1	1	1
72	LT elementary graduate	27.8852	0	240	6	0	6	1	1	0	2	0	75-84	1	metro	0	0	0	0	0	1	1
72	LT elementary graduate	27.5482	0	700	7	0	6	1	1	1	1	0	75-84	1	metro	0	1	0	1	2	1	1
81	LT elementary graduate	19.6506	0		1	0	6	1	0	0	1	0	75-84	0	metro	1	1		0		2
81	LT elementary graduate	20.4444	0	4800	2	0	6	0	0	0	1	0	75-84	0	metro	1	0		1	1	1	2
81	LT elementary graduate	20.8889	0	4000	3	0	6	0	0	0	2	0	75-84	0	metro	1	0		1	1	2	2
81	LT elementary graduate	20.3428	0	1800	4	0	6	0	0	0	2	0	85-	0	metro	0	0		1	1	2	2
81	LT elementary graduate	20.3428	0	1700	5	0	6	0	0	0	1	0	85-	0	metro	0	1		1	2	1	2
82	Middle school graduate	24.6097	0	4000	3	0	6	1	1	0	1	0	65-74	0	metro	1	0	1	0		1
82	Middle school graduate	23.6652	0	1800	4	0	6	1	1	0	1	0	65-74	0	metro	1	0	0	0	0	1	1
82	Middle school graduate	23.6652	0	1700	5	0	6	1	1	0	1	0	65-74	1	metro	1	0	0	0	0	1	1
82	Middle school graduate	24.3824	0	2000	6	0	6	1	1	0	1	0	65-74	1	metro	0	0	1	0	1	1	1
82	Middle school graduate	24.3824	0	2600	7	0	6	1	1	1	1	0	65-74	1	metro	1	1	0	0	1	1	1
91	LT elementary graduate	23.1111	0		1	0	6	1	0	0	1	0	85-	1	metro	0	0	1	0		1
91	LT elementary graduate	26.5643	0	20	2	0	6	1	0	0	2	0	85-	1	metro	0	0	0	1	2	2	5
91	LT elementary graduate	21.0828	0	108	3	0	6	1	0	0	1	0	85-	1	metro	0	0	0	1	2	1	3
91	LT elementary graduate	21.7778	0	500	4	0	6	1	0	1	1	0	85-	1	metro	0	0	0	1	2	1	3
91	LT elementary graduate	21.3333	0	2000	5	0	6	1	0	0	2	0	85-	1	metro	0	1	1	1	3	2	4
101	LT elementary graduate	27.3437	0		1	0	6	0	1	0	1	0	65-74	0	metro	0	0	0	0		1
101	LT elementary graduate	29.903	0	1800	2	0	4	0	1	0	1	0	65-74	0	metro	0	0	0	1	2	2	3
101	LT elementary graduate	29.0487	0	1308	3	0	6	0	1	0	1	0	65-74	0	metro	0	0	0	1	2	1	3
101	LT elementary graduate	28.251	0	1800	4	0	6	0	1	0	1	0	75-84	0	metro	0	0	1	1	3	1	3
101	LT elementary graduate	28.251	0	1908	5	0	6	0	1	0	2	0	75-84	0	metro	0	0	1	1	3	2	3
101	LT elementary graduate	28.6726	0	2000	6	0	6	0	1	0	1	0	75-84	0	metro	0	0	1	0	1	2	4
101	LT elementary graduate	27.9421	0	1000	7	0	6	0	1	0	2	0	75-84	0	metro	0	0	0	1	2	1	5
111	LT elementary graduate	21.0937	0	1000	4	0	6	1	1	0	1	0	65-74	1	metro	0	0	1	0		1
111	LT elementary graduate	21.0937	0	2000	5	0	6	1	1	0	1	0	65-74	1	metro	0	0	1	0	1	1	1
111	LT elementary graduate	21.4844	0	4000	6	0	6	1	1	0	1	0	65-74	1	metro	0	0	1	0	1	1	1
111	LT elementary graduate	21.4844	0	2480	7	0	6	1	1	0	2	0	65-74	1	metro	0	1	0	1	2	1	1
112	LT elementary graduate	25.4767	0	2000	5	0	6	1	0	1	2	0	65-74	0	metro	0	0	1	0		2
112	LT elementary graduate	25.4767	0	4000	6	0	6	1	0	1	1	0	65-74	0	metro	0	0	0	0	1	1	5
112	LT elementary graduate	25.4767	0	2480	7	0	6	0	0	0	2	0	65-74	0	metro	0	1	0	1	2	1	4
131	LT elementary graduate	24.1672	0	2200	4	0	6	1	1	0	2	0	65-74	0	metro	1	1	1	1		2
131	LT elementary graduate	24.1672	0	2000	5	0	6	1	1	0	1	0	65-74	0	metro	1	1	1	1	3	1	1
131	LT elementary graduate	24.841	0	2900	6	0	6	1	1	0	1	0	65-74	0	metro	1	0	1	0	1	1	1
131	LT elementary graduate	25.5937	0	3000	7	0	6	1	1	0	1	0	65-74	0	metro	1	1	1	1	3	1	1
132	Middle school graduate	28.9993	0	2900	6	0	6	1	1	0	1	0	65-74	0	metro	0	0	1	0		1
132	Middle school graduate	28.9993	0	3000	7	0	6	1	1	0	1	0	65-74	0	metro	0	1	1	1	3	1	1
141	LT elementary graduate	21.3333	0		1	0	6	0	0	0	1	0	75-84	0	metro	0	1	1	0		1
141	LT elementary graduate	23.8054	1	2000	2	0	6	0	0	0	1	0	75-84	0	metro	0	0	0	1	1	2	2
141	LT elementary graduate	22.2222	3	500	3	1	6	0	0	0	3	0	75-84	0	metro	0	0	0	1	1	3	2
151	College graduate	21.9713	0	6000	2	0	6	1	1	1	1	0	65-74	0	metro	0	0	0	0		1
151	College graduate	21.6333	0	8700	3	0	6	1	1	1	1	0	65-74	0	metro	0	0	0	1	1	1	1
151	College graduate	21.5451	0	10000	4	0	6	1	0	1	1	0	65-74	0	metro	0	0	0	1	1	1	1
151	College graduate	21.5451	0	13344	5	0	4	1	0	0	1	0	65-74	0	metro	0	0	0	0	0	1	1
151	College graduate	21.8871	0	14500	6	0	4	1	0	1	1	0	65-74	0	metro	0	0	1	0	1	1	1
151	College graduate	21.8871	0	15000	7	0	6	0	0	1	1	0	75-84	0	metro	0	1	0	0	1	1	1
152	College graduate	21.0517	0	10000	4	0	6	0	0	0	2	0	65-74	0	metro	0	0	0	0		2
152	College graduate	21.9289	0	13344	5	0	4	0	0	0	1	0	65-74	0	metro	0	0	0	0	0	2	1
152	College graduate	21.9289	0	14500	6	0	4	0	0	1	1	0	65-74	0	metro	0	0	0	0	0	1	1
152	College graduate	22.2222	0	15000	7	0	6	0	0	1	1	0	65-74	0	metro	0	0	0	0	0	1	1
161	College graduate	22.3478	0	2924	3	0	6	0	0	1	3	0	65-74	0	metro	0	0	0	0		3
161	College graduate	20.6612	0	2640	4	0	6	0	0	1	1	1	65-74	0	metro	0	0	0	0	1	1	3
161	College graduate	20.6612	0	3000	5	0	6	0	0	1	2	0	65-74	0	metro	0	0	1	0	2	2	3
161	College graduate	21.0828	0	7000	6	0	6	0	0	1	2	0	65-74	0	metro	0	0	1	1	2	3	4
161	College graduate	21.0828	0	7000	7	0	6	0	0	1	1	0	65-74	0	metro	0	1	0	1	2	1	2
162	LT elementary graduate	21.3333	4		1	3	6	0	0	0	4	0	85-	0	metro	0	1		1		4
162	LT elementary graduate	18.2615	10	2800	2	7	6	0	0	0	1	1	85-	0	metro	0	1		1	2	3	2
201	LT elementary graduate	28.6048	0	1000	1	0	6	0	1	0	1	0	65-74	0	metro	0	0	0	0		2
201	LT elementary graduate	30.0781	0	1500	2	0	6	0	0	0	2	0	65-74	0	metro	0	0	1	1	2	1	1
201	LT elementary graduate	29.34	0	3000	3	0	6	0	0	1	1	0	75-84	0	metro	0	0	0	0	0	1	1
201	LT elementary graduate	28.578	0	3000	4	0	6	0	0	0	1	0	75-84	0	metro	0	0	0	0	0	1	1
202	LT elementary graduate	23.7332	0	1000	1	0	6	0	0	0	1	0	65-74	0	metro	0	0	0	1		1
202	LT elementary graduate	23.5304	0	1500	2	0	6	0	0	1	1	0	65-74	0	metro	0	0	0	1	1	2	1
202	LT elementary graduate	23.0112	0	3000	3	0	6	0	0	1	1	0	65-74	0	metro	0	0	0	1	1	1	1
202	LT elementary graduate	21.875	0	3000	4	0	6	0	0	1	1	0	65-74	0	metro	0	0	0	0	0	1	1
211	LT elementary graduate	22.4913	0	2400	1	0	6	1	0	1	1	0	75-84	1	metro	0	1	0	1		2
211	LT elementary graduate	22.4913	0	2400	2	0	6	1	0	1	2	1	75-84	1	metro	0	0	0	0	0	1	1
211	LT elementary graduate	23.8751	0	2700	3	0	6	1	0	1	1	0	75-84	1	metro	0	0	0	0	0	1	1
211	LT elementary graduate	22.6757	0	3000	4	0	6	1	0	1	1	0	75-84	1	metro	0	0	0	0	0	1	1
211	LT elementary graduate	21.9671	0	3000	5	0	6	0	0	1	2	1	85-	1	metro	0	0	0	0	0	2	1
211	LT elementary graduate	21.9671	0	4500	6	0	6	0	0	1	2	0	85-	1	metro	0	1	0	1	2	2	1
211	LT elementary graduate	21.2585	0	4500	7	0	6	0	0	1	1	1	85-	1	metro	0	0	0	0	0	1	1
212	LT elementary graduate	27.1106	0	2400	1	0	6	0	0	1	2	0	65-74	0	metro	0	0	0	0		2
212	LT elementary graduate	26.0226	0	2400	2	0	6	0	0	1	2	0	65-74	0	metro	0	0	0	0	0	2	1
212	LT elementary graduate	24.2382	0	2700	3	0	6	0	0	0	1	0	65-74	0	metro	0	0	0	0	0	1	1
212	LT elementary graduate	22.4766	0	3000	4	0	6	0	0	1	2	1	75-84	0	metro	0	0	0	0	0	2	1
212	LT elementary graduate	22.4766	0	3000	5	0	6	0	0	1	2	0	75-84	0	metro	0	0	0	0	0	2	1
212	LT elementary graduate	20.8117	0	4500	6	0	6	0	0	1	2	1	75-84	1	metro	0	0	0	0	0	1	1
212	LT elementary graduate	22.0604	0	4500	7	0	6	0	0	0	1	0	75-84	1	metro	0	0	1	0	1	1	1
221	LT elementary graduate	17.0874	0	62	1	0	6	0	0	0	2	0	85-	0	metro	0	1	1	1		2
221	LT elementary graduate	20	0	636	2	0	6	0	0	0	2	0	85-	0	metro	0	0	1	0	1	1	2
221	LT elementary graduate	19.2234	0	348	3	0	6	0	0	0	2	0	85-	0	metro	1	0	1	1	3	2	5
221	LT elementary graduate	18.7305	0	480	4	0	6	0	0	0	3	0	85-	0	metro	1	0	1	1	3	3	3
231	LT elementary graduate	26.1427	0	430	1	0	6	0	0	0	2	0	65-74	1	metro	0	0		0		2
231	LT elementary graduate	25.1532	0	432	2	0	4	0	0	0	3	1	65-74	1	metro	0	0		0	1	2	3
231	LT elementary graduate	25.8065	0	528	3	0	6	0	0	0	1	0	75-84	1	metro	0	0		1	2	2	3
231	LT elementary graduate	24.1415	0	547	4	0	6	0	0	0	2	1	75-84	1	metro	0	0		1	2	2	3
231	LT elementary graduate	22.8928	0	552	5	0	6	0	0	0	2	1	75-84	1	metro	0	0		0	1	2	3
231	LT elementary graduate	22.0604	0	600	6	0	6	0	0	0	4	1	75-84	1	metro	0	0		0	0	3	4
231	LT elementary graduate	21.2279	0	720	7	0	6	0	0	0	2	1	75-84	1	metro	0	0		0	1	2	5
241	High school graduate	23.5294	0	80	1	0	6	1	0	1	1	0	75-84	0	metro	0	0	0	0		1
241	High school graduate	24.2215	0	590	2	0	6	1	0	0	1	0	75-84	0	metro	0	0	0	0	0	1	1
241	High school graduate	23.3887	0	3000	3	0	6	1	0	0	3	0	75-84	0	metro	0	0	1	0	1	2	1
241	High school graduate	23.7228	0	3000	4	0	6	1	0	0	1	0	75-84	0	metro	0	0	0	0	0	2	6
241	High school graduate	21.7181	0	3000	5	0	6	1	0	1	3	1	85-	0	metro	0	0	0	0	0	2	2
241	High school graduate	22.0522	0	3000	6	0	6	1	0	0	2	1	85-	0	metro	0	0	0	0	0	1	2
241	High school graduate	22.3863	0	3000	7	0	6	1	0	0	1	0	85-	0	metro	0	0	1	0	1	1	2
242	LT elementary graduate	24.974	0	80	1	0	6	0	0	0	1	0	65-74	0	metro	0	0	0	1		1
242	LT elementary graduate	23.3091	0	590	2	0	6	0	0	0	2	1	75-84	0	metro	0	0	0	0	0	2	1
242	LT elementary graduate	20.8117	0	3000	3	0	6	0	0	0	1	0	75-84	0	metro	0	0	1	1	2	1	1
251	LT elementary graduate	21.9261	0		1	0	6	0	1	0	1	0	65-74	0	metro	0	1	1	1		1
251	LT elementary graduate	27.9267	0	1296	2	0	4	0	0	1	2	0	65-74	0	metro	0	0	1	0	2	1	5
251	LT elementary graduate	28.3771	0	912	3	0	6	0	0	0	1	0	65-74	0	metro	0	0	1	0	2	1	3
251	LT elementary graduate	28	0	1000	7	0	6	0	0	1	1	0	75-84	0	metro	0	1	0	0		1
261	Middle school graduate	22.9481	0	700	4	0	6	1	0	1	1	0	65-74	0	metro	1	0		0		2
261	Middle school graduate	23.3067	0	1000	5	0	4	1	0	0	2	0	65-74	0	metro	1	1		1	2	2	1
261	Middle school graduate	22.9481	0	1800	6	0	4	1	0	0	1	0	65-74	0	metro	1	1		1	2	1	1
261	Middle school graduate	22.9481	0	1400	7	0	6	1	0	0	1	0	65-74	0	metro	1	1		1	2	1	1
262	LT elementary graduate	22.0317	0	1000	5	0	4	1	0	0	2	0	65-74	1	metro	0	0		0		2
262	LT elementary graduate	22.0317	0	1800	6	0	6	1	1	0	1	0	65-74	1	metro	0	0		0	0	1	1
262	LT elementary graduate	22.0317	0	1400	7	0	6	1	0	1	1	0	65-74	1	metro	0	1		1	2	1	1
281	LT elementary graduate	22.83	5	480	1	3	6	0	0	0	4	0	75-84	0	metro	0	1		1		1
281	LT elementary graduate	23.7812	0	480	2	0	6	0	0	0	4	1	75-84	0	metro	0	0		1	2	4	3
281	LT elementary graduate	19.1746	0	456	3	0	6	0	0	0	2	1	75-84	0	metro	0	0		1	2	2	3
291	LT elementary graduate	20.9572	0	12	1	0	6	0	0	1	1	0	65-74	0	metro	0	1	0	1		1
291	LT elementary graduate	20.3125	0	12	2	0	6	0	0	0	2	0	65-74	0	metro	0	0	0	0	1	2	3
291	LT elementary graduate	19.9219	0	150	3	0	6	0	0	0	2	0	65-74	0	metro	0	0	0	1	2	2	3
291	LT elementary graduate	20.9644	0	600	4	0	6	0	0	0	2	0	65-74	0	metro	0	0	1	1	3	1	3
291	LT elementary graduate	20.83	0	600	5	0	6	0	0	1	2	0	65-74	0	metro	0	0	1	0	2	2	3
291	LT elementary graduate	20.9644	0	1200	6	0	6	0	0	1	1	0	75-84	0	metro	0	0	1	0	1	2	4
291	LT elementary graduate	20.9644	0	1200	7	0	6	0	0	1	1	0	75-84	0	metro	0	1	0	1	3	1	5
301	LT elementary graduate	25.1532	0		1	0	6	0	1	1	1	0	65-74	0	metro	0	0	1	1		1
301	LT elementary graduate	25.5296	0	240	2	0	6	0	1	0	2	1	65-74	0	metro	0	0	1	0	1	3	1
301	LT elementary graduate	22.5896	0	360	3	0	6	0	0	0	2	0	65-74	0	metro	0	0	1	1	2	2	1
301	LT elementary graduate	25.2174	0	650	4	0	6	0	0	0	2	0	65-74	0	metro	0	0	1	1	2	2	1
301	LT elementary graduate	25.2174	5	168	5	0	6	0	0	0	1	0	75-84	0	city	0	1	0	1	2	2	1
302	LT elementary graduate	23.03	0		1	0	6	1	1	0	1	0	65-74	0	metro	1	0	1	1		1
302	LT elementary graduate	22.4813	0	240	2	0	6	0	1	0	2	1	65-74	0	metro	0	0	1	0	1	1	1
302	LT elementary graduate	21.1553	0	360	3	0	6	1	0	0	1	0	75-84	0	metro	0	0	1	0	1	1	1
302	LT elementary graduate	21.5139	0	650	4	0	6	1	0	0	2	0	75-84	0	metro	0	0	1	0	1	2	1
302	LT elementary graduate	23.3067	8	168	5	0	6	0	0	0	2	0	75-84	0	city	0	1	0	1	2	1	1
302	LT elementary graduate	21.5139	10	3000	6	7	6	0	0	0	2	0	75-84	0	city	0	1		1	2	2	6
311	LT elementary graduate	27.0552	0	1500	7	0	6	0	0	1	1	1	65-74	0	metro	0	1	1	1		1
312	High school graduate	19.0039	0	1200	5	0	6	1	1	0	3	0	65-74	0	metro	0	0	1	0		1
312	High school graduate	19.3625	0	1500	6	0	6	1	0	1	1	0	65-74	0	metro	0	0	1	0	1	1	1
312	High school graduate	23.3067	0	1500	7	0	6	1	0	1	2	0	65-74	0	metro	0	1	0	1	2	1	1
341	High school graduate	22.1453	0	1200	2	0	6	1	1	0	1	0	65-74	0	metro	1	0	0	1		1
341	High school graduate	22.4913	0	1300	3	0	6	1	1	0	2	0	65-74	0	metro	1	0	1	0	2	2	3
341	High school graduate	22.4913	0	1400	4	0	6	1	1	0	2	0	65-74	0	metro	1	0	1	0	2	2	3
341	High school graduate	22.4913	0	1200	5	0	6	1	0	0	1	0	65-74	0	metro	1	0	1	0	2	1	3
341	High school graduate	22.4913	0	500	6	0	6	1	0	0	1	0	65-74	0	metro	1	0	1	0	1	1	4
341	High school graduate	22.4913	0	500	7	0	6	1	0	0	1	0	75-84	0	metro	1	1	0	1	3	1	5
351	College graduate	21.6128	0	130	5	0	6	0	0	0	3	0	65-74	0	metro	0	1	1	1		3
351	College graduate	21.9671	0	200	6	0	6	0	0	0	2	0	65-74	0	metro	0	0	1	1	2	3	1
351	College graduate	21.9671	0	500	7	0	6	0	0	1	2	0	65-74	0	metro	0	1	0	0	1	1	1
352	High school graduate	21.875	0	200	6	0	6	0	0	0	1	0	65-74	0	metro	0	0	0	1		1
352	High school graduate	21.875	0	500	7	0	6	0	0	0	1	0	65-74	0	metro	0	1	0	0	1	1	1
361	High school graduate	25.6489	0	2200	4	0	6	1	1	1	1	0	65-74	0	metro	1	0	1	0		1
361	High school graduate	25.6489	0	1512	5	0	6	1	1	1	2	0	65-74	0	metro	1	0	0	0	0	1	6
361	High school graduate	25.6489	0	3000	6	0	6	1	1	1	1	0	65-74	0	metro	0	0	1	0		1
361	High school graduate	25.6489	0	2000	7	0	6	1	1	0	1	0	65-74	0	metro	0	1	0	1	3	1	3
391	Middle school graduate	23.4375	0	1380	3	0	6	0	0	0	1	0	65-74	0	metro	0	0	0	0		1
391	Middle school graduate	25.3906	0	924	4	0	6	0	0	0	1	0	65-74	0	metro	0	0	1	0	1	1	1
391	Middle school graduate	22.6562	0	924	5	0	6	0	0	0	1	1	65-74	0	metro	0	0	1	0	1	1	1
391	Middle school graduate	23.0469	0	1416	6	0	6	0	0	1	1	1	65-74	0	metro	0	0	1	0	1	1	1
391	Middle school graduate	23.0469	0	1440	7	0	6	0	0	0	1	0	65-74	0	metro	0	0	1	0	1	1	1
392	High school graduate	25.3906	0	1200	1	0	6	0	0	0	1	0	65-74	0	metro	0	0	0	0		1
392	High school graduate	25.3906	0	1800	2	0	6	0	0	1	1	0	65-74	0	metro	0	0	0	0	0	2	1
392	High school graduate	26.0375	0	1380	3	0	6	0	0	1	1	0	65-74	0	metro	0	0	0	0	0	1	1
392	High school graduate	25.3906	0	924	4	0	6	0	0	1	1	0	65-74	0	metro	0	0	1	0	1	1	1
392	High school graduate	24.0346	0	924	5	0	6	0	0	1	1	1	75-84	0	metro	0	0	1	0	1	1	1
392	High school graduate	26.0375	0	1416	6	0	6	0	0	1	1	0	75-84	0	metro	0	1	0	1	2	1	1
392	High school graduate	26.3702	0	1440	7	0	6	0	0	1	1	0	75-84	0	metro	0	1	1	1	3	1	1
401	Middle school graduate	21.2585	0	0	1	0	6	0	0	1	1	0	75-84	0	metro	1	0	1	1		1
401	Middle school graduate	20.9042	0	840	2	0	6	0	0	0	1	0	75-84	0	metro	0	0	0	0	0	1	1
401	Middle school graduate	19.3625	0	948	3	0	6	0	0	0	1	1	75-84	0	metro	1	0	0	0	0	1	1
402	LT elementary graduate	23.7954	0	0	1	0	6	0	0	0	1	0	65-74	1	metro	0	0	1	0		1
402	LT elementary graduate	21.0772	0	840	2	0	6	0	0	0	1	0	65-74	1	metro	0	0	0	0	0	1	1
402	LT elementary graduate	21.0937	0	948	3	0	6	0	0	0	1	0	65-74	1	metro	0	0	0	0	0	1	1
402	LT elementary graduate	21.9076	0	600	4	0	6	0	0	1	1	0	65-74	1	metro	0	0	0	0	1	1	7
402	LT elementary graduate	21.9076	0		5	0	6	0	0	0	1	0	75-84	1	metro	0	0	0	0	1	2	3
402	LT elementary graduate	21.9076	0	960	6	0	6	0	0	0	1	0	75-84	1	metro	0	0	0	0	1	2	3
402	LT elementary graduate	21.7784	4	960	7	0	6	0	0	0	2	0	75-84	1	metro	0	0	0	0	1	2	3
411	Middle school graduate	20.8117	0	3400	4	0	6	0	1	0	1	0	65-74	1	metro	0	0	1	0		1
411	Middle school graduate	20.9321	0	1400	5	0	6	0	1	1	1	1	65-74	1	metro	0	0	1	0	1	2	1
411	Middle school graduate	20.7756	0	2940	6	0	6	0	1	0	1	0	65-74	1	metro	0	0	0	0	0	2	1
411	Middle school graduate	20.7756	0	1260	7	0	6	0	1	0	1	0	65-74	1	metro	0	0	0	0	0	1	1
412	Middle school graduate	25.3515	0	1300	3	0	6	1	0	1	1	0	65-74	1	metro	0	1	0	1		1
412	Middle school graduate	25.3515	0	3400	4	0	6	1	1	1	1	0	65-74	1	metro	0	0	1	1	2	1	1
412	Middle school graduate	25.3515	0	1400	5	0	6	1	1	0	2	0	65-74	1	metro	0	1	1	1	3	1	1
412	Middle school graduate	26.3656	0	2940	6	0	6	1	1	0	1	0	65-74	1	metro	0	1	0	1	2	2	1
412	Middle school graduate	24.3375	0	1260	7	0	6	1	1	0	2	1	65-74	1	metro	0	1	0	1	2	1	1
441	Middle school graduate	22.2222	7	1200	1	3	6	0	0	0	1	0	65-74	0	metro	0	0	1	0		1
441	Middle school graduate	20	8	1200	2	3	6	0	0	0	2	0	65-74	0	metro	0	0	0	0	0	2	1
441	Middle school graduate	17.0874	10	1200	3	7	6	0	0	0	1	1	65-74	0	metro	0	1	0	1	2	1	1
441	Middle school graduate	20	10	1200	4	7	6	0	0	0	1	0	65-74	0	metro	0	1	0	1	2	1	1
442	LT elementary graduate	22.0604	0	1200	5	0	6	0	1	0	3	0	65-74	0	metro	0	0	0	0		3
442	LT elementary graduate	22.8928	0	1200	6	0	6	0	1	1	2	0	65-74	0	metro	0	1	0	1	2	2	4
442	LT elementary graduate	23.3091	0	2400	7	0	6	0	1	1	1	0	65-74	0	metro	0	1	0	1	3	1	5
451	College graduate	24.0346	0	0	1	0	6	0	0	1	1	0	65-74	0	metro	0	0	0	1		1
461	College graduate	21.9261	0	0	1	0	6	0	0	1	1	0	65-74	0	metro	0	0	0	0		1
491	High school graduate	20.8117	0	2000	5	0	6	0	0	0	1	0	65-74	0	metro	0	0	1	0		1
491	High school graduate	21.2279	0	2000	6	0	6	0	0	0	1	0	65-74	0	metro	0	0	1	0	1	1	1
491	High school graduate	20.8117	0	1000	7	0	6	0	0	0	1	0	65-74	0	metro	0	0	0	0	0	1	1
492	College graduate	21.7738	0	2000	5	0	6	0	0	0	1	0	65-74	0	metro	1	1	1	0		1
492	College graduate	22.1367	0	2000	6	0	5	0	1	0	1	0	65-74	0	metro	1	1	1	0	2	1	1
492	College graduate	22.1367	0	1000	7	0	6	0	0	0	1	0	65-74	0	metro	0	0	0	0	0	1	1
501	College graduate	23.0518	0		1	0	6	1	0	1	1	0	65-74	0	metro	0	1	1	0		1
502	High school graduate	21.2306	0		1	0	6	0	0	1	1	0	65-74	0	metro	0	1	1	1		1
511	High school graduate	22.8571	0	7500	4	0	6	0	0	1	2	0	65-74	0	metro	0	0	1	0		1
511	High school graduate	22.8571	0	3000	5	0	6	0	0	1	1	0	65-74	0	rural	0	0	1	0	1	1	1
511	High school graduate	24.3911	0	3000	6	0	6	1	0	1	1	0	65-74	0	rural	0	0	1	0	1	1	1
511	High school graduate	24.6755	0	3000	7	0	6	1	0	1	1	0	65-74	0	rural	0	0	1	0	1	1	1
512	High school graduate	21.4844	0	3000	6	0	6	1	0	1	1	0	65-74	0	rural	0	0	1	0		1
512	High school graduate	21.4844	0	3000	7	0	6	1	0	1	1	0	65-74	0	rural	0	0	1	0	1	1	4
521	High school graduate	27.2392	0	3600	2	0	6	0	1	0	1	0	65-74	0	metro	0	0	0	0		1
521	High school graduate	26.986	0	3768	3	0	4	0	1	0	1	0	65-74	0	metro	0	0	0	0	1	1	3
521	High school graduate	28.8889	0	3200	4	0	6	0	1	0	2	0	65-74	0	metro	0	0	0	0	1	2	3
521	High school graduate	28.8889	0	3200	5	0	4	0	1	0	1	0	65-74	0	metro	0	0	1	0	2	1	3
521	High school graduate	28.8889	0	1404	6	0	6	0	1	0	1	0	65-74	0	metro	0	0	0	0	0	1	4
521	High school graduate	28.8889	0	1600	7	0	6	0	1	0	1	0	75-84	0	metro	0	1	0	1	3	1	5
531	LT elementary graduate	24.653	0	480	1	0	6	0	1	1	1	0	75-84	0	metro	0	0	0	0		1
531	LT elementary graduate	23.5556	0	600	2	0	6	0	0	1	2	0	75-84	0	metro	0	0	0	0	1	2	3
531	LT elementary graduate	24.3232	0	480	3	0	5	0	0	1	1	0	75-84	0	metro	0	0	0	0	1	1	3
531	LT elementary graduate	24.3232	0	320	4	0	6	0	0	1	2	0	75-84	0	metro	0	0	0	0	1	3	3
531	LT elementary graduate	24.1965	0	120	5	0	6	0	0	1	3	0	85-	0	metro	0	0	1	0	2	3	3
531	LT elementary graduate	24.3232	0	240	6	0	6	0	0	0	1	0	85-	0	metro	0	0	0	1	1	1	4
531	LT elementary graduate	22.9719	0	6240	7	0	6	0	0	1	1	0	85-	0	metro	0	0	1	1	2	1	2
561	Middle school graduate	24.7676	0	660	1	0	6	1	0	1	4	0	65-74	0	metro	1	1	0	1		4
561	Middle school graduate	27.2392	0	1260	2	0	6	1	1	0	1	0	65-74	0	metro	1	0	1	0	1	1	1
561	Middle school graduate	24.7676	0	620	3	0	6	1	0	0	1	0	65-74	0	metro	1	0	0	1	1	2	1
561	Middle school graduate	25.3906	0	1300	4	0	6	1	0	1	1	0	75-84	0	metro	1	0	1	1	2	2	1
561	Middle school graduate	25.3906	0	1000	5	0	6	1	0	0	1	0	75-84	0	metro	1	0	0	0	0	1	1
562	LT elementary graduate	21.6441	0	660	1	0	6	0	1	0	1	0	65-74	0	metro	0	1	0	0		1
562	LT elementary graduate	24.1415	0	1260	2	0	6	0	1	0	1	0	65-74	0	metro	0	0	0	0	0	1	1
562	LT elementary graduate	21.6441	0	620	3	0	6	0	1	0	1	0	65-74	0	metro	0	0	0	0	0	1	1
562	LT elementary graduate	20.8117	0	1300	4	0	6	0	1	0	1	0	65-74	0	metro	0	0	1	0	1	1	1
562	LT elementary graduate	20.8117	0	1000	5	0	6	0	0	0	2	0	65-74	0	metro	0	0	0	0	0	1	1
562	LT elementary graduate	20.8117	0	2000	6	0	6	0	0	0	1	0	75-84	0	metro	0	0	1	0	1	2	6
562	LT elementary graduate	20.8117	0	1200	7	0	6	0	0	0	2	0	75-84	0	metro	0	1	0	1	2	1	2
571	LT elementary graduate		3	0	1	1	6	1	0	0	1	0	75-84	0	metro	1	1	0	1		1
572	LT elementary graduate		0	0	1	0	4	0	0	0	1	1	65-74	0	metro	0	1	0	1		1
581	High school graduate	25.3069	0	1600	7	0	4	0	1	0	1	0	65-74	0	metro	0	0	0	0		1
611	Middle school graduate	18.662	0	60	1	0	6	0	0	0	1	1	65-74	0	metro	0	1	0	1		1
611	Middle school graduate	19.0677	0	800	2	0	6	0	0	1	2	1	65-74	0	metro	0	0	0	0	0	2	1
611	Middle school graduate	20.9566	0	240	3	0	6	0	0	0	1	0	65-74	0	metro	0	0	0	0	0	1	1
611	Middle school graduate	20.9566	0	400	4	0	6	0	0	0	2	0	75-84	0	metro	0	0	0	0	1	1	7
611	Middle school graduate	20.5457	0	248	5	0	6	0	1	1	3	0	75-84	0	metro	0	0	0	0	1	1	3
611	Middle school graduate	20.5457	0	380	6	0	6	0	1	1	1	0	75-84	0	metro	0	0	0	0	1	1	3
611	Middle school graduate	20.5457	0	480	7	0	3	0	1	1	1	0	75-84	0	metro	0	0	1	0	2	1	3
612	High school graduate	20.7157	9	60	1	3	6	0	0	0	1	1	65-74	0	metro	0	1	0	1		1
612	High school graduate	23.5294	10	800	2	7	6	0	0	0	2	0	75-84	0	metro	0	0	0	0	0	2	1
612	High school graduate	21.7181	10	240	3	6	6	0	0	0	1	0	75-84	0	metro	0	0	0	0	0	1	1
631	High school graduate	21.7555	0	600	2	0	6	0	0	0	2	0	65-74	0	metro	0	0	0	0		2
631	High school graduate	22.3133	0	1056	3	0	6	0	0	0	1	0	65-74	0	metro	0	0	0	0	1	1	3
631	High school graduate	22.3133	0	1068	4	0	6	0	0	0	2	0	65-74	0	metro	0	0	0	0	1	1	3
631	High school graduate	22.3133	0	120	5	0	6	0	0	1	1	0	65-74	0	city	0	0	0	0	1	1	3
631	High school graduate	22.3133	0	120	6	0	6	0	0	1	1	0	65-74	0	city	0	0	0	0	0	2	4
631	High school graduate	22.3133	0	720	7	0	6	0	0	1	1	0	75-84	0	city	0	1	0	0	2	1	5
641	High school graduate	23.5556	0	2400	7	0	6	0	0	1	1	0	65-74	1	rural	0	0	0	0		1
642	Middle school graduate	26.5731	0	3700	6	0	6	1	0	1	1	0	65-74	0	metro	0	0	0	0		1
642	Middle school graduate	27.2817	0	2400	7	0	6	1	0	1	1	0	65-74	0	rural	0	0	0	0	0	1	1
652	High school graduate	23.03	0	5600	7	0	6	1	1	0	1	0	65-74	0	metro	1	1	1	1		1
671	Middle school graduate	23.3377	0	0	1	0	6	0	0	1	1	0	65-74	0	metro	0	0	1	0		1
671	Middle school graduate	23.2335	0	24	2	0	6	0	0	1	2	0	65-74	0	metro	0	0	1	0	1	2	1
672	High school graduate	25.5102	0	0	1	0	6	0	0	1	1	0	65-74	0	metro	0	0	1	0		1
672	High school graduate	25.5102	0	24	2	0	6	0	0	1	1	0	65-74	0	metro	0	0	0	0	0	1	1
681	Middle school graduate	20.9572	0	5040	6	0	6	0	1	1	1	0	65-74	0	metro	0	0	1	0		1
681	Middle school graduate	22.8624	0	5600	7	0	6	0	0	1	2	0	65-74	0	metro	0	0	1	0	1	1	1
682	High school graduate	20.2812	0	3840	5	0	6	1	0	1	1	1	65-74	0	metro	0	0	0	0		1
682	High school graduate	20.2812	0	5040	6	0	6	1	0	1	1	0	65-74	0	metro	0	0	1	0	1	2	1
682	High school graduate	22.9854	0	5600	7	0	6	1	0	1	1	0	65-74	0	metro	0	0	1	0	1	1	1
701	High school graduate	22.3863	0	2000	7	0	6	1	1	0	1	0	65-74	1	metro	1	0	1	1		1
731	LT elementary graduate	36	0	1200	2	0	5	0	1	1	1	0	65-74	1	metro	0	0	0	0		1
731	LT elementary graduate	36.4444	0	960	4	0	6	0	0	1	1	0	65-74	1	metro	0	0	0	0		2
731	LT elementary graduate	33.3333	0	240	5	0	6	0	0	1	1	1	65-74	1	metro	0	0	1	0	2	1	3
731	LT elementary graduate	31.1111	0	240	6	0	6	0	0	1	1	1	65-74	1	metro	0	0	0	0	1	1	3
731	LT elementary graduate	28.8889	0	240	7	0	6	0	0	1	1	1	75-84	1	metro	0	0	0	0	1	1	3
741	Middle school graduate	22.6562	0	3600	5	0	6	1	0	1	1	0	65-74	1	metro	0	0	1	0		1
741	Middle school graduate	22.6562	0	3600	6	0	6	1	0	1	1	0	65-74	1	metro	0	0	0	0	1	1	5
741	Middle school graduate	22.2656	0	4680	7	0	6	1	0	1	1	0	65-74	1	metro	0	0	0	1	1	1	4
742	High school graduate	21.7865	0	3600	5	0	6	0	0	1	1	0	65-74	0	metro	0	0	1	0		1
742	High school graduate	21.7865	0	3600	6	0	6	0	0	1	1	0	65-74	0	metro	0	0	0	0	1	1	5
742	High school graduate	21.3593	0	4680	7	0	6	0	0	1	1	0	65-74	0	metro	0	0	0	0	0	1	4
753	LT elementary graduate	22.8329	0	600	1	0	6	0	0	1	1	0	65-74	0	metro	0	0	0	0		1
753	LT elementary graduate	22.8928	0	10000	2	0	6	0	0	1	1	0	65-74	0	metro	0	0	0	0	0	1	2
753	LT elementary graduate	24.1415	0	12000	3	0	6	0	0	1	1	0	65-74	0	metro	0	0	0	0	0	1	2
753	LT elementary graduate	24.4561	0	12000	4	0	6	0	0	1	2	0	65-74	0	metro	0	0	1	0	1	1	2
753	LT elementary graduate	24.4561	0	15000	5	0	6	0	0	1	1	0	65-74	0	metro	0	0	1	0	1	2	2
753	LT elementary graduate	24.3496	1	13000	6	0	6	0	0	1	1	1	75-84	0	metro	0	0	0	0	0	1	2
753	LT elementary graduate	24.3496	5	13000	7	0	6	0	0	1	1	0	75-84	0	metro	0	0	0	0	0	2	2
761	LT elementary graduate	25.0762	0	300	1	0	6	1	0	1	1	0	65-74	0	metro	1	0		0		1
761	LT elementary graduate	25.8478	0	3600	2	0	6	1	0	1	1	0	65-74	1	metro	0	0		0	0	1	1
761	LT elementary graduate	23.9188	1	1200	6	0	4	1	0	0	1	1	75-84	1	metro	0	1	0	1		1
762	Middle school graduate	23.833	0	300	1	0	6	0	0	1	1	0	65-74	1	metro	0	0		0		1
762	Middle school graduate	22.8329	0	3600	2	0	6	0	0	1	1	0	65-74	1	metro	0	0		0	0	1	1
762	Middle school graduate	22.8928	0	1200	6	0	4	0	0	0	1	1	75-84	1	metro	0	0	0	0		1
762	Middle school graduate	22.0604	0	2000	7	0	6	0	0	1	1	1	75-84	1	metro	0	0	0	0	0	2	1
782	High school graduate	23.8751	0	3600	7	0	6	1	1	0	1	0	65-74	0	metro	0	1	0	1		1
793	Middle school graduate	19.8347	8	4000	1	3	6	1	0	0	2	0	65-74	0	metro	1	0	1	1		2
793	Middle school graduate	20.5693	10	5000	2	4	6	0	0	0	2	0	75-84	0	metro	1	0	0	0	0	2	1
793	Middle school graduate	20.9042	8	5000	3	4	6	0	0	1	2	1	75-84	0	metro	0	1	0	1	2	1	1
793	Middle school graduate	20.9366	6	5000	4	7	6	0	0	1	3	1	75-84	0	metro	0	1	1	1	3	2	1
793	Middle school graduate	19.8347	9	5000	5	2	6	0	0	1	3	0	75-84	0	metro	0	1	1	1	3	2	1
794	Middle school graduate	21.5645	0	4000	1	0	6	0	0	0	1	0	65-74	0	metro	0	0	1	0		1
794	Middle school graduate	22.3081	0	5000	2	0	6	0	0	0	1	0	65-74	0	metro	0	0	0	0	0	1	1
794	Middle school graduate	23.6244	0	5000	3	0	6	0	0	0	1	0	65-74	0	metro	0	0	0	0	0	1	1
794	Middle school graduate	23.6244	0	5000	4	0	6	0	0	0	1	0	75-84	0	metro	0	0	0	0	0	2	1
794	Middle school graduate	24.3865	0	5000	5	0	6	0	0	1	1	0	75-84	0	metro	0	0	1	0	1	1	1
794	Middle school graduate	24.3046	0	5000	6	0	6	0	0	1	2	0	75-84	0	metro	0	0	1	0	1	1	6
794	Middle school graduate	24.3046	0	3000	7	0	6	0	0	1	1	0	75-84	0	metro	0	0	1	0	1	1	2
811	Middle school graduate	23.4586	0		1	0	6	1	0	1	1	0	65-74	0	metro	1	0	0	0		1
811	Middle school graduate	23.7387	0	100	4	0	6	1	0	0	1	0	65-74	0	metro	1	0	0	0		1
811	Middle school graduate	23.6652	0	400	5	0	6	1	0	0	1	0	65-74	0	metro	1	0	0	0	0	1	1
811	Middle school graduate	23.03	0	600	6	0	6	1	0	0	1	1	75-84	0	metro	1	0	1	0	1	1	1
811	Middle school graduate	23.3067	0	600	7	0	6	1	0	1	2	0	75-84	0	city	1	0	0	0	0	1	1
812	Middle school graduate	21.9076	0		1	0	6	0	0	0	1	0	65-74	0	metro	0	0	0	0		1
812	Middle school graduate	22.8928	0	100	4	0	6	0	0	0	1	0	65-74	0	metro	0	0	0	0		1
812	Middle school graduate	23.7253	0	400	5	0	6	0	1	0	1	0	65-74	0	metro	0	0	0	0	0	2	1
812	Middle school graduate	22.8928	0	600	6	0	6	0	0	1	1	0	75-84	0	metro	0	0	1	0	1	1	1
812	Middle school graduate	23.6128	0	600	7	0	6	0	0	1	2	0	75-84	0	city	0	0	0	0	0	2	1
821	LT elementary graduate	21.6311	0	3000	2	0	6	1	0	1		0	65-74	0	metro	0	0	0	0
821	LT elementary graduate	22.3133	0	3000	3	0	6	1	0	1	2	0	65-74	0	metro	0	0	0	0	0	1	1
821	LT elementary graduate	22.0317	0	3500	4	0	6	1	0	1	2	0	65-74	0	metro	0	0	0	0	0	1	1
821	LT elementary graduate	22.3133	0	3500	5	0	6	1	0	1	1	0	65-74	0	metro	0	0	0	0	0	2	1
821	LT elementary graduate	21.2306	0	1200	6	0	6	1	0	1	2	1	65-74	0	metro	0	0	0	0	0	2	1
821	LT elementary graduate	21.9076	0	1200	7	0	6	1	0	1	4	0	75-84	1	metro	0	0	0	0	0	3	1
822	LT elementary graduate	20.5499	0	3000	2	0	6	1	1	0	1	0	65-74	1	metro	1	0	0	0		1
822	LT elementary graduate	20.5693	0	3000	3	0	6	1	1	0	1	0	65-74	1	metro	0	0	0	0	0	1	1
822	LT elementary graduate	20.3223	0	3500	4	0	6	1	1	0	1	0	65-74	1	metro	0	0	0	0	0	2	1
822	LT elementary graduate	21.048	0	3500	5	0	6	1	1	0	1	0	65-74	1	metro	0	0	0	0	0	1	1
822	LT elementary graduate	20.3223	0	1200	6	0	6	1	1	0	1	0	65-74	1	metro	0	0	1	0	1	1	1
822	LT elementary graduate	20.5693	0	1200	7	0	6	1	1	0	2	0	75-84	1	metro	0	0	0	0	0	1	1
841	High school graduate	22.5827	0	1200	1	0	6	0	0	1	1	0	75-84	0	metro	0	1	1	0		2
841	High school graduate	26.5625	7	2510	2	0	6	0	0	0	2	0	75-84	0	city	0	1	1	1	3	2	1
841	High school graduate		6	864	3	2	6	0	0	1	2	0	75-84	0	city	0	1	1	1	3	1	1
842	LT elementary graduate	27.9421	0	1200	1	0	6	0	0	0	1	0	65-74	0	metro	0	0	1	0		1
842	LT elementary graduate	28.3531	0	2510	2	0	6	0	1	1	1	0	65-74	0	city	0	1	1	1	3	1	1
842	LT elementary graduate	28.7201	0	864	3	0	6	0	1	0	1	0	65-74	0	city	0	0	1	1	2	1	1
842	LT elementary graduate	29.1363	0	960	7	0	6	0	0	0	1	0	75-84	1	city	0	0	0	0		1
851	LT elementary graduate	21.9138	0	5	1	0	6	0	0	0	2	0	75-84	0	metro	0	1	1	1		1
851	LT elementary graduate	20	0	5000	2	0	6	0	0	0	1	0	75-84	0	metro	0	1	1	1	3	1	2
851	LT elementary graduate	20.7756	0	5000	3	0	4	0	0	1	2	0	75-84	1	metro	0	0	1	1	2	2	2
872	LT elementary graduate	17.7778	0	4300	1	0	6	0	0	0	1	0	75-84	0	metro	0	1	0	1		1
872	LT elementary graduate	20	0	4500	2	0	6	0	0	0	1	0	75-84	0	metro	0	0	0	1	1	1	2
872	LT elementary graduate	20	0	5000	3	0	6	0	0	0	1	0	75-84	0	metro	0	0	0	1	1	1	2
872	LT elementary graduate	17.0874	10	7000	4	7	6	0	0	0	2	1	75-84	0	metro	0	1	0	1	2	2	2
872	LT elementary graduate	15.5556	10	7000	5	7	0	0	0	0	4	1	75-84	0	metro	0	1	0	1	2	4	2
881	Middle school graduate	23.1111	0	3000	1	0	6	0	0	1	1	0	75-84	0	metro	1	0	1	1		1
881	Middle school graduate	22.9398	0	3000	2	0	6	0	0	1	1	0	75-84	0	metro	1	0	0	0	0	1	1
881	Middle school graduate	23.1111	0	3500	3	0	6	0	0	0	1	0	75-84	0	metro	1	0	1	0	1	1	1
881	Middle school graduate	22.8269	0	4000	4	0	6	0	0	0	1	0	75-84	0	metro	1	0	1	0	1	1	1
882	LT elementary graduate	25.5588	0	3000	1	0	6	0	0	0	1	0	65-74	0	metro	0	0	1	0		2
882	LT elementary graduate	30.0433	0	3000	2	0	6	0	0	0	1	0	75-84	0	metro	0	0	0	0	0	1	1
882	LT elementary graduate	27.3437	0	3500	3	0	6	0	0	0	2	0	75-84	0	metro	0	1	1	1	3	2	1
882	LT elementary graduate	27.3437	0	4000	4	0	6	0	0	0	2	0	75-84	0	metro	0	1	1	1	3	2	1
891	Middle school graduate	28.6851	0	6456	6	0	6	1	1	0	1	0	65-74	1	metro	0	0	0	0		1
891	Middle school graduate	28.6851	0	2940	7	0	6	1	1	1	1	0	65-74	1	rural	0	0	0	0	0	1	1
911	Middle school graduate	20.0796	0		1	0	6	1	0	1	1	0	65-74	0	metro	1	0		0		1
931	Middle school graduate	20.202	0		1	0	6	1	0	1	1	0	75-84	0	metro	0	1	0	1		1
931	Middle school graduate	21.0077	0	2500	2	0	6	1	0	1	1	0	75-84	0	metro	0	1	0	1	2	1	1
931	Middle school graduate	20.0773	0	2500	3	0	6	1	0	1	1	0	85-	0	metro	0	0	1	0	1	1	1
931	Middle school graduate	19.4674	0	2400	4	0	6	1	0	1	1	0	85-	0	rural	0	0	1	0	1	1	1
931	Middle school graduate	19.4674	3	3000	5	0	6	1	0	0	2	0	85-	0	metro	0	1	1	1	3	2	1
931	Middle school graduate	19.7055	0	3000	6	0	6	1	0	0	1	0	85-	0	metro	0	1	1	1	3	1	1
931	Middle school graduate	19.7055	10	5000	7	7	6	0	0	0	2	0	85-	0	city	0	1	1	1	3	1	1
932	LT elementary graduate	20.2848	0		1	0	6	0	0	0	1	0	75-84	0	metro	0	0	0	0		1
932	LT elementary graduate	20.5457	0	2500	2	0	6	0	0	0	1	0	75-84	0	metro	0	1	0	0	1	2	1
932	LT elementary graduate	18.902	0	2500	3	0	6	0	0	0	1	0	75-84	0	metro	0	0	1	0	1	1	1
932	LT elementary graduate	19.313	0	2400	4	0	6	0	0	1	1	0	75-84	0	rural	0	0	0	0	0	1	1
932	LT elementary graduate	19.313	0	3000	5	0	6	0	0	0	2	0	75-84	0	metro	0	1	1	1	3	2	1
932	LT elementary graduate	19.3962	0	3000	6	0	6	0	0	0	1	0	85-	0	metro	0	1	1	1	3	1	1
932	LT elementary graduate	19.3962	9	5000	7	0	6	0	0	0	1	0	85-	0	city	0	1	1	1	3	1	1
941	LT elementary graduate	20.4467	1	3000	1	0	5	0	0	1	1	0	75-84	0	metro	0	1	1	1		1
941	LT elementary graduate	20.0288	0	3600	2	0	6	0	0	0	2	0	75-84	0	metro	0	1	0	1	2	3	2
941	LT elementary graduate	21.7784	5	3600	3	3	6	0	0	0	1	0	75-84	0	metro	0	1	1	1	3	1	2
941	LT elementary graduate	20.8117	0	150	4	0	6	0	0	0	1	0	75-84	0	metro	0	1	0	1	2	1	2
941	LT elementary graduate	21.0828	4	2400	5	0	4	0	0	0	2	0	85-	0	metro	0	1	1	1	3	1	2
941	LT elementary graduate	20.8117	5	2400	6	0	6	0	0	0	2	0	85-	0	metro	0	1	1	1	4	2	5
941	LT elementary graduate	20.8117	6	2400	7	0	4	0	0	0	1	0	85-	0	metro	0	1	1	1	3	1	4
951	LT elementary graduate	22.3478	0	276	4	0	6	0	0	0	1	0	65-74	0	metro	0	0	0	1		1
951	LT elementary graduate	21.3593	0	768	5	0	6	0	0	1	1	0	65-74	0	metro	0	0	0	0	0	1	1
951	LT elementary graduate	21.7865	0	672	6	0	6	0	0	1	2	0	65-74	0	metro	0	0	0	0	0	2	1
951	LT elementary graduate	21.7865	0	132	7	0	6	0	0	0	2	0	65-74	0	metro	0	0	1	0	1	2	6
952	LT elementary graduate	17.5064	0	0	1	0	6	0	1	0	1	0	65-74	0	metro	1	0	0	1		1
952	LT elementary graduate	17.5064	0	120	2	0	6	0	1	0	2	0	65-74	0	metro	1	1	0	1	2	2	1
952	LT elementary graduate	18.9069	0	120	3	0	6	0	1	0	1	0	65-74	0	metro	1	0	0	0	0	1	1
952	LT elementary graduate	18.9069	0	276	4	0	6	0	1	0	1	0	65-74	0	metro	1	0	0	0	0	1	1
952	LT elementary graduate	19.1327	0	768	5	0	6	0	1	1	2	0	75-84	0	metro	1	0	0	0	0	1	1
952	LT elementary graduate	18.9069	0	672	6	0	6	0	0	0	2	0	75-84	0	metro	1	1	0	1	2	1	1
961	High school graduate	20.5191	0	960	2	0	6	0	0	1	3	0	65-74	1	metro	1	1	0	1		4
971	Middle school graduate	21.5139	0	1200	6	0	6	0	0	1	1	0	65-74	0	metro	0	0	0	0		2
971	Middle school graduate	22.1367	0	1764	7	0	6	0	0	1	1	0	65-74	0	metro	0	1	1	1	3	1	1
981	LT elementary graduate	22.6659	0	3480	7	0	6	0	1	1	1	0	65-74	0	metro	0	0	0	0		1
982	Middle school graduate	20.2812	0	3480	7	0	6	0	1	0	1	0	65-74	0	metro	0	0	0	0		1
1011	LT elementary graduate	22.6003	0		1	0	6	0	0	0	2	0	75-84	0	metro	0	1		1		2
1021	LT elementary graduate	24.2215	0		1	0	6	0	0	0	2	0	75-84	1	metro	0	0	1	0		2
1021	LT elementary graduate	23.1834	6	30	2	0	6	0	0	0	4	1	75-84	1	metro	0	0	1	0	1	4	1
1022	LT elementary graduate	21.3333	10		1	7	6	0	0	0	3	1	65-74	1	metro	0	1	1	1		3
1022	LT elementary graduate	30.2222	0	30	2	0	6	0	0	0	3	0	75-84	1	metro	0	0	1	0	1	3	1
1031	LT elementary graduate	26.6667	0		1	0	6	0	0	0	3	0	75-84	0	metro	0	0	1	0		3
1031	LT elementary graduate	24.974	0	700	2	0	6	0	0	0	2	1	85-	0	metro	0	0	0	0	0	1	2
1031	LT elementary graduate	22.0604	0	1296	3	0	4	0	0	0	3	0	85-	0	metro	0	0	0	0	0	3	2
1031	LT elementary graduate	23.3091	0	1908	4	0	6	0	0	1	2	0	85-	0	metro	0	0	0	0	0	2	2
1031	LT elementary graduate	21.3593	7	1800	5	6	6	0	0	0	2	1	85-	0	metro	0	1	0	1	2	3	2
1031	LT elementary graduate	25.6312	6	2000	6	1	6	0	0	0	2	0	85-	0	metro	0	1	0	1	2	2	2
1031	LT elementary graduate	25.6312	8	2000	7	4	6	0	0	0	1	0	85-	0	metro	0	1	1	1	3	2	2
1041	LT elementary graduate	21.8787	7		1	0	6	0	0	0	2	0	75-84	0	metro	0	0	0	1		2
1041	LT elementary graduate	20.4444	0	45	2	0	6	0	0	0	2	0	85-	0	metro	0	0	0	0	1	1	5
1041	LT elementary graduate	20.4444	0	108	3	0	6	0	0	0	1	0	85-	0	metro	0	0	0	0	1	1	3
1041	LT elementary graduate	20.4444	0	108	4	0	6	0	0	0	1	0	85-	0	metro	0	0	0	0	1	1	3
1051	Middle school graduate	21.2245	0		1	0	6	0	0	0	1	0	75-84	1	metro	0	0	0	1		1
1051	Middle school graduate	23.5294	0	980	2	0	6	0	0	1	1	0	75-84	1	metro	0	0	1	0	1	1	1
1051	Middle school graduate	23.8754	0	980	3	0	6	0	0	1	1	0	75-84	1	metro	0	0	1	0	1	1	1
1051	Middle school graduate	22.4913	0	120	4	0	6	0	0	0	1	0	85-	1	metro	0	1	1	1	3	1	1
1052	LT elementary graduate	21.4844	0		1	0	6	0	0	0	1	0	65-74	0	metro	0	0	0	1		1
1052	LT elementary graduate	18.7305	0	980	2	0	6	0	1	1	2	0	65-74	1	metro	0	0	1	0	1	2	1
1052	LT elementary graduate	22.2222	0	980	3	0	6	0	0	0	1	0	65-74	1	metro	0	0	1	0	1	1	1
1052	LT elementary graduate	24	0	120	4	0	6	0	0	0	1	0	75-84	1	metro	0	0	1	0	1	1	1
1052	LT elementary graduate	24.3232	6	144	5	3	6	0	0	0	2	0	75-84	1	metro	0	0	1	0	2	3	7
1052	LT elementary graduate	24	0	1200	6	0	6	0	0	0	1	0	75-84	1	metro	0	1	1	1	3	1	4
1052	LT elementary graduate	24	0	2400	7	0	6	0	0	0	1	0	75-84	1	metro	0	1	1	1	3	1	2
1061	LT elementary graduate		10		1	3	4	0	0	0	2	0	85-	0	metro	0	0	0	1		3
1061	LT elementary graduate	25.3902	0	36	2	0	4	0	0	0	3	1	85-	0	metro	0	0	0	0	1	4	5
1061	LT elementary graduate	22.6409	10	108	3	7	6	0	0	0	4	1	85-	0	metro	0	1	0	1	3	4	3
1071	LT elementary graduate	17.7778	0		1	0	6	0	0	0	1	1	75-84	0	metro	0	0	1	0		1
1071	LT elementary graduate	20	0	30	2	0	6	0	0	1	1	0	75-84	0	metro	0	0	0	0	0	1	1
1071	LT elementary graduate	20	0	240	6	0	6	1	0	0	1	0	85-	0	metro	0	0	0	0		1
1071	LT elementary graduate	18.0172	0	240	7	0	6	1	0	0	1	1	85-	0	metro	0	0	0	0	1	1	5
1072	LT elementary graduate	22.0386	0		1	0	5	1	0	1	2	0	75-84	0	metro	0	0	1	0		2
1072	LT elementary graduate	22.5827	0	30	2	0	6	0	0	0	1	1	75-84	0	metro	0	0	0	0	0	1	1
1081	LT elementary graduate	20.8117	8		1	0	6	0	0	0	2	0	85-	1	metro	0	0	0	1		2
1081	LT elementary graduate	24.4444	0	12	2	0	6	0	0	1	3	0	85-	1	metro	0	0	0	0	1	2	3
1081	LT elementary graduate	20	0	108	3	0	4	0	0	0	3	0	85-	1	metro	0	0	1	0	2	3	3
1081	LT elementary graduate	19.4771	10	108	4	7	6	0	0	0	1	0	85-	1	metro	0	0	1	0	2	2	3
1091	High school graduate	14.6667	7		1	0	6	0	0	0	2	1	85-	0	metro	1	0	1	1		3
1091	High school graduate	20.5442	0	4800	2	0	6	0	0	0	2	0	85-	0	metro	0	0	0	0	0	3	2
1091	High school graduate	15.5556	0	3600	3	0	6	0	0	0	2	1	85-	0	metro	1	0	1	0	1	2	2
1092	College graduate	23.4236	0	8760	4	0	6	1	0	1	1	0	65-74	0	metro	0	1		0		1
1092	College graduate	23.4236	0	8760	5	0	6	1	0	1	1	0	65-74	0	metro	0	0		0	0	1	6
1092	College graduate	22.68	0	6400	6	0	6	1	0	1	1	0	65-74	0	metro	0	0	1	0	1	1	2
1092	College graduate	22.68	0	6400	7	0	6	1	0	1	3	0	65-74	0	metro	0	0	1	0	1	2	2
1101	LT elementary graduate	15.2219	0		1	0	6	0	0	0	2	0	75-84	0	metro	0	0	0	1		1
1101	LT elementary graduate	16.4237	0	1220	2	0	6	0	0	1	1	0	75-84	0	metro	0	0	0	0	0	1	1
1101	LT elementary graduate	15.2219	0	1220	3	0	6	0	0	0	1	0	75-84	0	metro	0	0	1	0	1	1	1
1101	LT elementary graduate	15.8169	0	1000	4	0	6	0	0	0	1	0	75-84	0	metro	0	0	0	0	1	1	7
1101	LT elementary graduate	16.2331	0		5	0	6	0	0	0	1	0	85-	0	metro	0	0	0	0	0	1	4
1101	LT elementary graduate	17.0874	0		6	0	6	0	0	0	1	0	85-	0	metro	0	0	0	0	0	1	2
1101	LT elementary graduate	17.0874	0	1200	7	0	6	0	0	1	1	0	85-	0	metro	0	0	0	0	0	1	2
1102	LT elementary graduate	22.0386	0		1	0	6	0	0	1	2	0	75-84	0	metro	1	0	0	1		1
1102	LT elementary graduate	23.8751	0	1220	2	0	6	0	0	1	1	0	75-84	0	metro	0	0	0	0	0	1	1
1102	LT elementary graduate	20.9366	0	1220	3	0	6	0	0	0	1	0	85-	0	metro	0	0	1	0	1	1	1
1111	LT elementary graduate	19.2234	10		1	6	6	0	0	0	2	1	85-	1	metro	0	0	1	1		2
1111	LT elementary graduate	21.3333	0	96	3	0	4	0	0	1	2	0	85-	1	metro	0	0	1	0		2
1121	High school graduate	25.2363	0	3000	1	0	6	0	0	0	1	0	65-74	0	metro	0	0	0	0		1
1121	High school graduate	25.6369	0	1000	2	0	6	0	0	1	1	0	65-74	0	metro	0	0	1	0	1	1	1
1121	High school graduate	25.3155	0	1000	3	0	6	0	0	1	1	0	65-74	0	metro	0	0	0	0	0	1	1
1121	High school graduate	24.4352	0	1680	4	0	6	0	0	1	1	0	65-74	0	metro	0	0	1	0	1	1	1
1121	High school graduate	23.2335	0	2896	5	0	6	0	0	0	1	0	65-74	0	metro	0	0	1	0	1	1	1
1121	High school graduate	24.4352	0	3000	6	0	6	0	0	1	1	0	75-84	0	metro	0	0	1	0	2	1	5
1121	High school graduate	24.3418	0	708	7	0	6	0	1	0	1	0	75-84	0	metro	0	0	0	0	0	1	4
1122	College graduate	24.2424	0	3000	1	0	5	0	0	1	1	0	65-74	0	metro	0	0	0	0		1
1122	College graduate	22.0386	0	1000	2	0	6	1	0	1	1	0	65-74	0	metro	1	0	1	0	1	1	1
1122	College graduate	22.231	0	1000	3	0	6	0	0	1	1	0	65-74	1	metro	0	0	0	0	0	1	1
1122	College graduate	21.4536	0	1680	4	0	6	0	0	0	1	1	75-84	1	metro	0	0	1	0	1	1	1
1122	College graduate	22.5827	0	2896	5	0	6	0	0	0	1	0	75-84	1	metro	0	1	1	0	2	1	1
1122	College graduate	22.6562	0	3000	6	0	4	0	0	1	2	0	75-84	1	metro	0	0	1	0	1	2	1
1122	College graduate	22.2656	3	708	7	0	6	0	0	0	1	0	75-84	1	metro	0	0	1	0	1	2	1
1132	LT elementary graduate	21.4692	0	1180	7	0	6	0	0	1	1	0	65-74	1	metro	1	0	0	0		1
1152	College graduate	22.6474	0	4560	6	0	6	0	1	1	1	1	65-74	0	metro	0	0	0	0		1
1152	College graduate	24.3375	0	5160	7	0	6	0	1	1	1	0	65-74	0	metro	0	1	0	1	2	1	1
1162	High school graduate	22.3863	0	4800	7	0	6	1	1	1	1	0	65-74	0	metro	0	0	0	0		1
1171	College graduate	22.6757	0	420	2	0	6	1	0	1	1	0	65-74	0	metro	0	0	0	0		1
1171	College graduate	21.4533	0	588	3	0	6	0	0	1	1	0	65-74	0	metro	0	0	1	0	1	2	6
1171	College graduate	22.7583	0	5460	4	0	6	0	0	0	1	0	65-74	0	metro	0	0	1	0	1	1	2
1171	College graduate	22.0581	0	5460	5	0	6	0	0	1	1	1	65-74	0	metro	0	0	1	0	1	1	2
1171	College graduate	23.03	0	5460	6	0	6	0	0	1	2	0	65-74	0	metro	0	0	1	0	1	1	2
1171	College graduate	21.9671	0	6000	7	0	6	0	0	1	1	0	75-84	0	metro	0	0	1	0	1	1	2
1173	LT elementary graduate	20	10		1	7	6	0	0	0	3	0	75-84	0	metro	0	1		1		3
1181	College graduate	23.6614	0	6800	4	0	6	1	0	0	1	0	65-74	0	metro	0	0	1	0		1
1181	College graduate	23.3887	0	6800	5	0	6	1	0	1	1	0	65-74	0	metro	0	0	0	0	0	1	1
1181	College graduate	23.6614	0	4800	6	0	6	1	0	1	1	0	65-74	0	metro	0	0	0	0	0	1	1
1181	College graduate	24.3375	0	4800	7	0	6	1	0	1	1	0	65-74	0	metro	0	0	1	0	1	1	1
1182	High school graduate	22.5466	0	4800	7	0	6	0	1	1	1	0	65-74	0	metro	0	0	0	0		1
1183	LT elementary graduate	22.2222	0	5000	1	0	6	0	0	0	1	0	75-84	0	metro	0	0	0	0		1
1183	LT elementary graduate	20.8117	8	4200	2	0	4	0	0	0	2	0	75-84	0	metro	0	0	1	0	1	2	2
1183	LT elementary graduate	20	0	4200	3	0	6	0	0	0	2	0	85-	0	metro	0	0	1	1	2	1	2
1183	LT elementary graduate	18.2222	3	6800	4	0	6	0	0	0	1	0	85-	0	metro	0	0	1	0	1	1	2
1183	LT elementary graduate	18.2222	4	6800	5	0	6	0	0	0	1	0	85-	0	metro	0	0	1	0	1	1	2
1183	LT elementary graduate	18.2222	0	4800	6	0	6	0	0	0	2	0	85-	0	metro	0	0	1	0	1	1	2
1183	LT elementary graduate	18.4676	1	4800	7	0	6	0	0	0	1	0	85-	0	metro	0	0	1	0	1	2	2
1222	College graduate	25.5296	0	8400	7	0	6	0	1	1	1	0	65-74	0	metro	0	0	0	0		1
1231	High school graduate	28.3039	0	0	1	0	6	0	0	1	1	0	65-74	0	metro	0	0	0	0		1
1231	High school graduate	30.2222	0		2	0	6	0	0	1	2	0	65-74	0	metro	0	0	0	0	0	1	1
1231	High school graduate	29.7778	0	3000	3	0	6	0	0	1	1	0	65-74	0	metro	0	0	0	0	0	1	1
1231	High school graduate	28.8889	0	3000	4	0	6	0	0	1	1	0	75-84	0	metro	0	0	0	0	0	1	1
1231	High school graduate	28.8889	0	3000	5	0	6	0	0	1	1	0	75-84	0	metro	0	0	0	0	0	1	1
1231	High school graduate	28.8889	0	3000	6	0	6	0	0	1	1	0	75-84	0	metro	0	0	0	0	0	1	1
1231	High school graduate	29.7778	0	4000	7	0	6	0	0	1	1	0	75-84	1	metro	0	1	0	1	2	1	1
1232	High school graduate	24.9135	0	0	1	0	6	0	0	1	1	0	65-74	0	metro	0	0	0	0		1
1232	High school graduate	23.6614	0		2	0	6	0	0	1	1	0	75-84	0	metro	0	0	0	0	0	1	1
1232	High school graduate	24.9135	0	3000	3	0	6	0	0	1	1	0	75-84	0	metro	0	0	0	0	0	1	1
1232	High school graduate	25.5102	0	3000	4	0	6	0	0	1	1	0	75-84		metro	0	0	0	0	0	1	1
1232	High school graduate	26.5731	0	3000	5	0	6	0	0	1	1	0	75-84	0	metro	0	0	0	0	0	1	1
1232	High school graduate	25.5102	0	3000	6	0	6	0	0	1	1	0	75-84	0	metro	0	0	0	0	0	1	1
1232	High school graduate	25.8645	0	4000	7	0	6	0	0	1	1	0	85-	1	metro	0	0	0	0	0	1	1
1251	High school graduate	24.3375	0	2544	6	0	6	1	1	1	1	0	65-74	0	metro	0	0	0	0		1
1251	High school graduate	25.3515	0	2040	7	0	6	1	1	1	1	0	65-74	0	metro	0	0	0	0	0	1	1
1261	LT elementary graduate	24.2187	0	600	3	0	6	0	0	0	2	0	65-74	0	metro	0	0	0	0		2
1261	LT elementary graduate	24.0346	0	948	4	0	6	0	0	0	1	0	65-74	0	metro	0	0	0	0	0	1	2
1261	LT elementary graduate	25.2363	0	948	5	0	6	0	0	1	1	0	65-74	0	metro	0	0	0	0	1	2	5
1261	LT elementary graduate	24.0346	0	936	6	0	6	0	0	1	2	0	65-74	0	metro	0	0	1	0	1	2	4
1261	LT elementary graduate	25.2363	4	3000	7	0	6	0	0	0	1	0	65-74	0	metro	0	1	1	1	3	2	2
1291	College graduate	25.9645	0	2244	4	0	6	0	1	0	1	0	65-74	0	metro	0	1	0	0		1
1291	College graduate	25.9645	0	2256	5	0	6	0	1	0	1	0	65-74	0	metro	0	0	0	0	1	1	3
1291	College graduate	25.9645	0	2400	6	0	6	0	0	1	1	0	65-74	0	metro	0	0	0	0	0	1	4
1291	College graduate	26.1427	0	1164	7	0	6	0	1	1	1	0	65-74	0	metro	0	0	0	0	1	1	5
1301	High school graduate	22.4766	0	1608	4	0	6	0	0	0	1	0	65-74	0	metro	0	1	0	1		1
1301	High school graduate	22.0604	0	3850	5	0	6	0	1	0	2	0	65-74	0	metro	0	0	0	0	0	1	1
1301	High school graduate	22.0604	0	2900	6	0	6	0	1	1	1	0	65-74	0	metro	0	0	0	0	0	1	1
1301	High school graduate	23.3726	0	3336	7	0	6	0	1	0	1	0	65-74	0	metro	0	1	1	1	3	1	1
1302	High school graduate	28.6851	0	1608	4	0	6	0	1	0	1	0	65-74	1	metro	0	0	0	0		1
1302	High school graduate	29.7608	0	3850	5	0	6	0	1	1	1	0	65-74	1	metro	0	0	0	0	0	1	1
1302	High school graduate	26.5338	0	2900	6	0	6	0	1	1	1	1	65-74	1	metro	0	0	0	0	0	1	1
1302	High school graduate	25.4581	0	3336	7	0	6	0	1	1	1	0	65-74	1	metro	0	1	1	1	3	1	1
1322	LT elementary graduate	23.4375	10	1200	1	7	6	0	0	0	4	0	85-	0	metro	0	1	1	1		4
1332	College graduate	21.7993	0	6000	3	0	6	0	1	0	1	0	65-74	0	metro	0	0		0		1
1332	College graduate	21.7993	0	720	4	0	4	0	1	0	1	0	65-74	0	metro	0	0	0	0	0	1	1
1332	College graduate	21.7079	0	2208	5	0	6	0	1	0	1	0	65-74	0	metro	0	0	0	0	0	1	1
1332	College graduate	21.7079	0	2220	6	0	6	0	1	1	1	0	65-74	0	metro	0	0	1	0	1	1	1
1332	College graduate	21.3578	0	2844	7	0	6	1	1	0	1	0	65-74	0	metro	0	0	1	0	1	1	1
1341	Middle school graduate	19.257	0	2000	4	0	6	0	0	1	1	0	65-74	0	rural	0	1	0	1		1
1341	Middle school graduate	19.721	0	2000	5	0	6	0	0	1	2	0	65-74	0	rural	0	1	1	1	3	2	1
1341	Middle school graduate	14.3426	0	800	6	0	4	0	0	0	2	1	65-74	0	rural	0	1	1	1	3	2	1
1341	Middle school graduate	20.0796	0	1002	7	0	6	0	0	1	1	0	65-74	0	rural	0	1	1	1	3	1	1
1343	LT elementary graduate	22.2222	10	1500	1	7	5	0	0	0	1	0	75-84	0	metro	0	1	1	1		1
1351	LT elementary graduate	25.7117	0	200	1	0	6	0	0	0	1	0	75-84	0	metro	0	0		0		1
1351	LT elementary graduate	23.8751	0	20	2	0	4	1	0	1	2	1	75-84	0	metro	0	0		0	1	1	3
1351	LT elementary graduate	23.4375	0	360	3	0	6	1	0	0	2	0	75-84	0	metro	0	0		0	1	2	3
1351	LT elementary graduate	23.4375	0	360	4	0	4	1	0	0	1	0	75-84	0	metro	0	0		0	1	1	3
1351	LT elementary graduate	22.151	0	360	5	0	4	0	0	0	2	1	85-	0	metro	0	0		0	1	3	3
1361	LT elementary graduate	20.7756	0	2520	7	0	6	1	1	0	1	0	65-74	0	metro	0	0	1	0		2
1362	Middle school graduate	23.5294	0	2000	2	0	6	0	0	1	3	0	65-74	0	metro	1	0	0	0		3
1362	Middle school graduate	22.571	0	4680	3	0	6	0	0	1	1	0	65-74	0	metro	1	0	0	0	0	1	1
1362	Middle school graduate	21.5451	0	3540	4	0	6	0	0	0	1	0	65-74	0	metro	1	0	1	1	2	1	1
1362	Middle school graduate	21.8871	0	3096	5	0	6	0	1	0	1	0	65-74	0	metro	1	0	1	0	1	1	1
1362	Middle school graduate	21.7993	0	1836	6	0	6	0	0	1	1	0	65-74	0	metro	0	0	0	0	0	2	1
1371	LT elementary graduate	25.5937	0	650	1	0	4	1	0	0	1	0	65-74	1	metro	1	1	0	0		1
1371	LT elementary graduate	25.9107	0	600	2	0	6	1	0	1	1	0	65-74	1	metro	1	0	0	0	0	2	1
1371	LT elementary graduate	26.2917	0	1200	3	0	6	1	0	0	1	0	65-74	1	metro	1	0	0	0	0	1	1
1371	LT elementary graduate	25.5296	0	1200	4	0	6	1	0	0	1	0	75-84	1	metro	0	0	0	1	1	1	1
1371	LT elementary graduate	26.5625	0	1200	5	0	6	1	0	1	2	0	75-84	1	metro	0	0	0	0	0	2	6
1371	LT elementary graduate	25.3906	0	1200	6	0	6	1	0	1	2	0	75-84	1	metro	0	0	1	0	1	2	2
1371	LT elementary graduate	26.5625	0	2640	7	0	4	1	0	0	2	0	75-84	1	metro	0	0	1	0	1	2	2
1372	LT elementary graduate	28.8889	0	1200	3	0	6	0	0	0	2	0	65-74	1	metro	0	0	0	0		1
1382	Middle school graduate	21.4536	0	6480	7	0	4	1	1	0	1	0	65-74	0	metro	1	0	0	0		1
1391	LT elementary graduate	24.6548	0	2400	1	0	6	1	0	1	3	0	75-84	1	metro	0	1	0	1		3
1411	LT elementary graduate	24.4561	0	18000	1	0	6	1	0	1	3	1	65-74	0	metro	0	1	0	0		1
1411	LT elementary graduate	23.3726	0	1200	2	0	6	1	0	0	3	1	65-74	0	metro	0	0	1	0	1	3	2
1411	LT elementary graduate	23.0112	0	2400	3	0	6	1	0	0	2	0	65-74	0	metro	0	0	0	0	0	2	2
1411	LT elementary graduate		0	2400	4	0	6	0	0	0	3	1	65-74	0	metro	0	0	1	0	1	3	2
1411	LT elementary graduate		0	2400	5	0	6	1	0	0	3	0	65-74	1	metro	0	0	1	0	1	3	2
1411	LT elementary graduate		0	5000	6	0	6	1	0	0	3	0	75-84	1	metro	0	0	0	0	0	3	2
1411	LT elementary graduate	23.1385	0	5000	7	0	6	0	0	0	2	1	75-84	1	metro	0	0	1	0	1	2	2
1421	LT elementary graduate	17.898	0	360	2	0	4	1	0	0	4	0	65-74	0	metro	1	0	1	1		4
1421	LT elementary graduate	19.2234	0	420	3	0	4	1	0	0	4	0	65-74	0	metro	0	0	1	0	2	3	3
1431	LT elementary graduate	25.2174	0	1000	3	0	6	0	1	1	3	0	65-74	0	metro	0	0	1	1		3
1431	LT elementary graduate	25.2174	0	1000	4	0	6	0	1	1	3	0	65-74	0	metro	0	1	1	1	3	3	1
1431	LT elementary graduate	23.9188	0	816	5	0	6	0	1	1	2	1	65-74	0	metro	0	0	1	1	2	2	1
1431	LT elementary graduate	23.7118	0	800	6	0	6	0	1	0	2	1	65-74	0	metro	0	1	1	1	3	1	1
1451	Middle school graduate	24.0346	0	0	1	0	6	1	0	1	2	0	75-84	0	metro	0	0	0	0		1
1451	Middle school graduate	22.4323	0	2400	2	0	4	1	0	1	1	0	75-84	0	metro	0	0	0	0	0	1	2
1451	Middle school graduate	23.2335	0	2800	3	0	4	1	0	1	1	0	75-84	0	metro	0	0	0	0	0	1	2
1451	Middle school graduate	23.634	0	3000	4	0	6	1	0	1	1	0	75-84	0	metro	0	0	0	0	0	1	2
1451	Middle school graduate	24.0346	0	5000	5	0	6	1	0	1	2	0	75-84	0	metro	0	0	1	0	1	2	2
1451	Middle school graduate	23.2335	2	5000	6	0	6	1	0	1	2	0	85-	0	metro	0	0	0	0	1	2	5
1451	Middle school graduate	24.0346	0	700	7	0	6	1	0	0	2	0	85-	0	metro	0	0	0	0	1	1	3
1463	LT elementary graduate	17.0874	0	1500	1	0	6	0	0	0	2	1	75-84	0	metro	0	0	0	0		1
1463	LT elementary graduate	19.2234	10	1800	2	7	4	0	0	0	3	1	75-84	0	metro	0	1	0	1	2	3	2
1463	LT elementary graduate	17.4818	10	2040	3	7	6	0	0	0	4	1	85-	0	metro	0	1	0	1	2	3	2
1471	LT elementary graduate	22.5069	0	2000	1	0	4	0	0	1	2	0	65-74	0	metro	0	1	0	1		2
1471	LT elementary graduate	24.0344	0	75	2	0	6	0	0	1	2	0	65-74	0	metro	0	1	1	1	3	2	2
1471	LT elementary graduate	22.6667	0	708	3	0	6	0	0	0	2	0	65-74	1	metro	0	0	0	0	0	2	2
1471	LT elementary graduate	25.7778	0	600	4	0	6	0	0	0	2	0	75-84	1	metro	0	0	0	0	0	2	2
1471	LT elementary graduate	27.5556	0	600	5	0	4	0	0	0	2	0	75-84	1	metro	0	0	1	0	1	1	2
1501	High school graduate	21.5451	0	1200	1	0	6	1	0	1	1	1	65-74	1	metro	0	0	0	0		1
1501	High school graduate	21.0077	0	1200	2	0	6	1	0	0	1	0	65-74	1	metro	0	0	0	0	0	1	1
1501	High school graduate	22.6757	0	804	3	0	4	0	0	1	3	1	65-74	1	metro	0	1	0	1	2	3	1
1501	High school graduate	23.03	0	96	4	0	6	0	0	1	2	0	65-74	1	metro	0	1	1	1	3	1	1
1501	High school graduate	21.5139	0	1152	5	0	6	0	0	1	2	1	75-84	1	metro	0	0	1	1	2	1	1
1501	High school graduate	21.2585	0	1320	6	0	6	0	0	1	1	1	75-84	1	metro	0	0	1	0	1	2	1
1501	High school graduate	21.2585	0	1320	7	0	6	0	0	0	1	0	75-84	1	metro	0	1	1	1	3	1	1
1502	High school graduate	25.4767	0	804	3	0	6	1	0	1	1	0	65-74	1	metro	0	0	1	0		2
1502	High school graduate	26.2985	0	96	4	0	6	1	0	1	2	0	65-74	1	metro	0	0	1	0	1	1	1
1502	High school graduate	25.8065	0	1152	5	0	6	1	0	1	1	1	65-74	1	metro	0	0	1	1	2	1	1
1502	High school graduate	26.7094	0	1320	6	0	6	1	0	0	1	0	65-74	1	metro	0	0	1	0	1	1	1
1502	High school graduate	26.2985	0	1320	7	0	6	1	0	0	1	0	65-74	1	metro	0	1	1	1	3	1	1
1531	LT elementary graduate	25.0762	0	600	1	0	4	1	0	1	1	0	65-74	1	metro	0	0	1	0		1
1531	LT elementary graduate	19.5965	0	652	2	0	6	1	0	0	1	1	65-74	1	metro	0	0	1	0	1	1	1
1532	LT elementary graduate	21.7865	0	652	2	0	6	0	0	0	2	1	65-74	0	metro	0	1	1	1		1
1532	LT elementary graduate	19.2277	0	420	3	0	6	0	0	0	2	0	65-74	0	metro	0	0	1	1	3	3	7
1532	LT elementary graduate	18.026	0	420	4	0	6	0	0	0	3	0	65-74	0	metro	0	0	1	1	3	2	3
1532	LT elementary graduate	20.83	0	696	5	0	6	0	0	0	2	0	65-74	0	metro	0	0		0	1	2	3
1532	LT elementary graduate	18.8271	0	3600	6	0	5	0	0	0	4	0	65-74	0	metro	0	1	1	1	3	3	4
1532	LT elementary graduate	18.026	1	3600	7	0	5	0	0	0	3	1	75-84	0	metro	0	1	1	1	3	3	2
1551	High school graduate	24.5578	0	0	1	0	6	0	0	0	1	0	65-74	1	metro	0	0	1	1		1
1551	High school graduate	22.0604	0	30	2	0	6	0	0	0	1	1	65-74	1	metro	0	0	0	0	1	1	3
1551	High school graduate	22.6003	0	108	3	0	6	0	0	0	1	0	65-74	1	metro	0	0	0	1	2	2	3
1551	High school graduate	21.7784	0	108	4	0	6	0	0	0	1	0	75-84	1	metro	0	0	1	0	2	1	3
1551	High school graduate	18.902	0	108	5	0	6	0	0	0	1	1	75-84	1	metro	0	0	1	0	2	1	3
1551	High school graduate	21.3675	0	480	6	0	6	0	0	0	1	0	75-84	1	metro	0	0	0	0	0	1	4
1551	High school graduate	22.6003	0	240	7	0	6	0	0	0	1	0	75-84	1	metro	0	0	1	0	2	1	5
1561	High school graduate	23.9361	0	6000	6	0	6	0	0	1	1	0	65-74	0	metro	0	0	0	0		1
1561	High school graduate	23.5304	0	4000	7	0	6	0	0	1	1	0	65-74	0	metro	0	0	1	0	1	1	4
1571	High school graduate	23.833	0	1700	1	0	6	0	0	1	1	1	65-74	0	metro	0	0	0	0		1
1571	High school graduate	23.833	0	2000	2	0	6	0	0	0	2	0	65-74	0	metro	0	0	0	1	1	2	1
1571	High school graduate	23.4221	0	2500	3	0	6	0	0	1	2	0	65-74	0	metro	0	0	1	0	1	3	6
1571	High school graduate	23.1247	0	3000	4	0	6	0	0	1	2	0	75-84	0	metro	0	0	0	0	0	2	2
1581	LT elementary graduate	23.2335	0	6000	1	0	6	0	0	0	1	0	65-74	0	metro	0	0	1	0		1
1601	LT elementary graduate	23.1111	0		1	0	4	1	0	1	4	0	75-84	0	metro	0	1		1		1
1601	LT elementary graduate	24.4444	0	3000	2	0	4	1	0	0	2	0	75-84	0	metro	0	1		1	3	1	5
1621	LT elementary graduate	27.3399	3	0	1	0	4	1	0	1	1	1	65-74	1	metro	0	0	1	1		1
1621	LT elementary graduate	28.9993	0	1200	2	0	5	1	0	0	2	0	75-84	1	metro	0	0	0	1	2	2	5
1621	LT elementary graduate	28	0	1200	3	0	0	1	0	0	2	1	75-84	1	metro	0	0	1	1	3	2	3
1621	LT elementary graduate		4	1200	4	1	6	0	0	0	2	0	75-84	1	metro	0	0	0	1	2	2	3
1621	LT elementary graduate		0	1200	5	0	6	0	0	0	3	0	75-84	1	metro	0	0	0	1	2	3	3
1621	LT elementary graduate		2	1000	6	0	6	0	0	0	2	0	75-84	1	metro	0	0	1	1	2	2	4
1621	LT elementary graduate	33.7822	5	500	7	0	4	0	0	0	2	0	85-	1	metro	0	0	0	1	2	2	5
1631	LT elementary graduate		0	480	4	0	6	0	1	0	4	0	65-74	0	metro	0	1	1	0		4
1631	LT elementary graduate		0	468	5	0	6	0	1	0	3	0	65-74	0	metro	0	1	0	1	2	3	2
1631	LT elementary graduate		0	2000	6	0	6	0	0	1	2	0	65-74	0	metro	0	0	1	0	1	3	2
1661	LT elementary graduate	23.5556	0	120	1	0	6	0	1	0	1	0	65-74	1	metro	0	0	0	1		1
1661	LT elementary graduate	23.1911	0	360	2	0	4	0	1	0	2	0	65-74	1	metro	0	0	0	1	2	2	5
1661	LT elementary graduate	20.8889	0	360	3	0	0	0	1	0	2	0	65-74	1	metro	0	0	0	1	2	2	3
1661	LT elementary graduate		0	360	4	0	6	0	1	0	1	0	65-74	1	metro	0	0	0	1	2	1	3
1661	LT elementary graduate		0	408	5	0	6	0	1	0	2	0	75-84	1	metro	0	0	0	1	2	2	3
1661	LT elementary graduate		0	700	6	0	4	0	1	0	2	0	75-84	1	metro	0	1	0	1	2	2	4
1661	LT elementary graduate	23.7812	0	400	7	0	4	0	1	0	1	0	75-84	1	metro	0	1	0	1	3	1	5
1681	College graduate	23.3091	0	3600	2	0	6	1	0	0	1	0	65-74	0	metro	0	0	0	0		2
1681	College graduate	22.2222	0	3600	3	0	4	1	0	0	2	0	65-74	0	metro	0	0		0	0	2	1
1681	College graduate	20.5049	0	3600	4	0	4	1	0	0	3	0	65-74	0	metro	0	0		0	0	4	1
1691	LT elementary graduate	20.8889	0	25000	1	0	6	0	1	0	4	0	75-84	0	metro	0	1	1	1		4
1691	LT elementary graduate	21.3593	0	290	2	0	4	0	0	0	4	0	75-84	0	metro	0	1	1	1	4	4	3
1691	LT elementary graduate	21.3333	0	348	3	0	4	0	0	0	4	0	75-84	0	metro	0	1	1	1	4	4	3
1691	LT elementary graduate	21.3333	2	504	4	0	4	0	0	0	4	0	75-84	0	metro	0	1	1	1	4	3	3
1691	LT elementary graduate	21.4031	3	504	5	0	4	0	0	0	3	1	75-84	0	metro	0	1	1	1	4	3	3
1722	LT elementary graduate	20.4382	0	360	4	0	6	0	1	1	4	0	65-74	1	metro	0	1	0	1		4
1731	Middle school graduate	22.9591	0	3000	1	0	6	1	0	0	1	0	65-74	0	metro	0	0	0	0		1
1731	Middle school graduate	21.6128	0	2400	2	0	6	1	0	1	1	0	65-74	0	metro	0	0	0	0	0	1	1
1731	Middle school graduate	22.5827	0	840	3	0	6	0	0	1	1	0	75-84	0	metro	0	0	0	1	1	1	1
1731	Middle school graduate	20.3244	0	1800	4	0	6	0	0	0	2	1	75-84	0	metro	0	1	0	0	1	3	1
1731	Middle school graduate	18.0662	0	1080	5	0	6	0	0	1	1	1	75-84	0	metro	0	0	0	0	0	1	1
1731	Middle school graduate	18.8189	0	1800	6	0	6	0	0	1	1	1	75-84	0	metro	0	0	0	0	0	1	1
1731	Middle school graduate	18.8189	0	1800	7	0	6	0	0	1	1	0	75-84	0	metro	0	0	0	0	0	1	1
1732	Middle school graduate	22.1003	0	2400	2	0	6	0	0	1	1	0	65-74	0	metro	0	0	0	0		1
1732	Middle school graduate	22.2656	0	840	3	0	6	0	0	0	1	0	65-74	0	metro	0	0	0	0	0	1	1
1732	Middle school graduate	21.0937	0	1800	4	0	6	0	0	0	2	1	65-74	0	metro	0	0	0	0	0	2	1
1732	Middle school graduate	20.7031	0	1080	5	0	6	0	0	1	1	1	65-74	0	metro	0	0	0	0	0	1	1
1732	Middle school graduate	20.3125	0	1800	6	0	6	0	0	1	1	0	65-74	0	metro	0	1	0	1	3	1	5
1732	Middle school graduate	20.3125	0	1800	7	0	6	0	0	1	1	0	75-84	0	metro	0	0	0	0	0	1	4
1741	LT elementary graduate	22.8329	0	3600	3	0	6	0	0	0	1	0	65-74	0	metro	0	0	1	0		1
1741	LT elementary graduate	22.719	0	3600	4	0	6	0	0	0	1	0	65-74	0	metro	0	1	0	0	2	1	3
1741	LT elementary graduate	20.9321	0	3120	5	0	6	0	0	0	1	1	65-74	0	metro	0	0	1	0	2	1	3
1741	LT elementary graduate	21.9076	0	200	6	0	6	0	0	0	1	0	65-74	0	metro	0	1	1	0	2	1	4
1741	LT elementary graduate	21.9076	0	120	7	0	6	0	0	0	1	0	65-74	0	metro	0	0	1	0	2	1	5
1761	Middle school graduate	22.4766	0	3620	5	0	6	0	0	1	1	0	65-74	0	metro	0	0	0	0		1
1761	Middle school graduate	22.4766	0	2000	6	0	5	0	0	0	1	0	65-74	0	metro	0	0	0	1	1	1	1
1761	Middle school graduate	22.4766	0	900	7	0	6	0	0	0	1	0	65-74	0	metro	0	0	0	0	0	2	1
1762	High school graduate	23.4375	0	2000	6	0	6	0	1	0	1	0	65-74	0	metro	0	1	0	1		1
1762	High school graduate	23.4375	0	900	7	0	6	0	1	0	1	0	65-74	0	metro	0	0	0	0	0	2	1
1763	LT elementary graduate	29.3878	0	2400	1	0	6	0	0	1	1	0	85-	0	metro	0	0	0	0		1
1763	LT elementary graduate	22.4913	10	1300	2	3	4	0	0	0		1	85-	0	metro	0	0	0	1	1		1
1764	LT elementary graduate	24.977	0	2400	1	0	6	0	0	0	1	0	75-84	0	metro	0	0	0	1		1
1764	LT elementary graduate	20.9366	0	1300	2	0	6	0	0	0	1	1	75-84	0	metro	0	0	0	1	1	1	1
1764	LT elementary graduate	23.4375	9	2400	3	1	6	0	0	0	2	0	75-84	0	metro	0	0	0	0	0	2	6
1764	LT elementary graduate	23.4375	0	3000	4	0	6	0	0	0	2	0	75-84	0	metro	0	0	0	0	0	2	2
1764	LT elementary graduate	23.4375	0	3620	5	0	6	0	0	0	1	0	75-84	0	metro	0	0	0	0	0	2	2
1764	LT elementary graduate	22.6562	9	2000	6	3	5	0	0	0	3	0	85-	0	metro	0	1	0	1	2	2	2
1764	LT elementary graduate	22.6562	8	900	7	6	6	0	0	0	1	0	85-	0	metro	0	1	1	1	3	1	2
1771	LT elementary graduate	23.5294	0	1200	1	0	6	1	0	1	1	0	65-74	0	metro	0	0	0	0		1
1771	LT elementary graduate	22.9854	0	580	2	0	6	1	0	1	1	0	65-74	0	metro	0	0	0	0	0	1	1
1771	LT elementary graduate	23.3844	0	1800	3	0	6	0	0	0	2	0	65-74	0	metro	0	0	0	1	1	2	1
1771	LT elementary graduate	25.0995	0	1500	4	0	6	1	0	1	1	0	75-84	0	metro	0	0	0	0	0	2	1
1771	LT elementary graduate	25.0995	0	2160	6	0	6	1	0	1	1	0	75-84	0	metro	0	0	0	0		1
1771	LT elementary graduate	24.3824	0	2200	7	0	6	1	0	1	1	0	75-84	0	metro	0	0	0	0	0	1	1
1772	LT elementary graduate	22.8329	0	580	2	0	6	0	0	1	1	0	65-74	0	metro	0	0	0	0		1
1772	LT elementary graduate	24.6711	0	1800	3	0	6	0	0	0	1	0	65-74	0	metro	0	0	0	0	0	1	1
1772	LT elementary graduate	23.7253	0	1500	4	0	6	0	0	0	2	0	65-74	0	metro	0	0	0	0	0	2	1
1772	LT elementary graduate	24.974	0	2160	6	0	6	0	0	0	2	0	65-74	0	metro	0	0	0	0		2
1772	LT elementary graduate	24.974	0	2200	7	0	6	0	0	0	1	0	75-84	0	metro	0	0	0	0	0	1	1
1781	Middle school graduate	25.1486	0	500	1	0	6	0	0	0	1	0	65-74	1	metro	0	1	0	1		1
1781	Middle school graduate	22.8624	0	2500	2	0	6	0	0	0	2	0	65-74	1	rural	0	0	1	0	1	1	1
1781	Middle school graduate	20.9572	0	3000	3	0	6	0	0	0	1	0	65-74	1	rural	0	1	1	0	2	2	1
1781	Middle school graduate	24.2187	0	3400	4	0	6	0	0	0	2	0	65-74	1	rural	0	0	1	0	1	1	1
1781	Middle school graduate	23.2335	0	3400	5	0	6	0	0	0	2	1	75-84	1	rural	0	0	1	0	1	2	1
1782	LT elementary graduate	19.0677	0	500	1	0	5	1	0	0	1	0	75-84	0	metro	1	0	0	1		1
1782	LT elementary graduate	19.5312	0	2500	2	0	6	1	0	0	1	0	75-84	0	rural	1	0	1	0	1	1	1
1782	LT elementary graduate	24.6094	1	3000	3	0	6	1	0	0	1	0	75-84	0	rural	1	0	1	0	1	1	1
1782	LT elementary graduate	23.2335	2	3400	4	0	6	1	0	0	2	0	75-84	0	rural	1	0	1	0	1	1	1
1782	LT elementary graduate	22.0317	0	3400	5	0	6	1	0	0	2	1	85-	0	rural	0	0	1	0	1	2	1
1791	LT elementary graduate	24.9199	0	0	1	0	4	1	0	1	1	0	65-74	0	metro	0	0	0	0		1
1791	LT elementary graduate	25.3155	0	144	2	0	4	1	1	1	1	0	65-74	0	metro	0	0	0	0	1	1	3
1791	LT elementary graduate	24.8358	0	360	3	0	4	1	1	0	2	0	65-74	0	metro	0	0	1	0	2	2	3
1791	LT elementary graduate	24.4352	0	900	4	0	4	1	1	0	1	0	65-74	0	metro	0	0	0	0	1	1	3
1791	LT elementary graduate	25.6369	0	1008	5	0	4	1	1	0	2	0	65-74	0	metro	0	0	1	0	2	2	3
1791	LT elementary graduate	25.6369	0	1200	7	0	6	0	0	0	1	0	75-84	0	metro		1	1	1		1
1801	Middle school graduate	29.4118	0	960	1	0	6	1	1	0	2	0	65-74	0	metro	1	0	0	1		2
1821	LT elementary graduate	22.8928	0	150	1	0	6	1	0	1	2	0	65-74	0	metro	0	1	0	0		1
1821	LT elementary graduate	23.8728	0	150	2	0	6	1	0	1	1	0	65-74	0	metro	0	0	0	0	0	1	2
1821	LT elementary graduate	23.8728	0	150	3	0	6	1	0	1	2	0	65-74	0	metro	0	0	0	0	0	2	2
1821	LT elementary graduate	22.8269	0	480	4	0	6	1	0	1	2	0	75-84	1	metro	0	0	0	0	0	2	2
1821	LT elementary graduate	23.74	0	450	5	0	6	1	0	1	3	0	75-84	1	metro	0	0	0	0	1	2	5
1821	LT elementary graduate	22.8269	0	450	6	0	6	1	0	1	2	0	75-84	1	metro	0	0	0	0	0	2	4
1821	LT elementary graduate	22.8269	0	390	7	0	6	1	0	1	2	0	75-84	1	metro	0	1	0	1	3	1	5
1831	High school graduate		0	1530	4	0	6	1	1	1	1	0	65-74	0	metro	0	0	0	0		1
1831	High school graduate	30.4867	0	1200	5	0	6	0	1	0	1	0	65-74	0	metro	0	0	1	0	1	1	1
1831	High school graduate	27.31	0	1200	6	0	6	0	1	0	1	0	65-74	0	metro	0	0	0	0	0	1	1
1831	High school graduate	26.5731	0	2000	7	0	6	1	1	0	2	0	65-74	0	metro	0	1	1	0	2	1	1
1832	Middle school graduate	25.2994	0	2000	7	0	6	0	0	1	1	0	65-74	1	metro	0	1	1	1		1
1861	Middle school graduate	27.7008	0	960	2	0	4	0	0	0	1	0	65-74	0	metro	1	0	0	0		1
1861	Middle school graduate	29.0487	0	760	3	0	4	0	0	0	3	0	65-74	0	metro	0	1	1	1	3	3	1
1861	Middle school graduate	29.903	0	500	4	0	6	0	0	0	2	0	65-74	0	metro	0	1	1	1	3	2	1
1861	Middle school graduate	29.903	0	3000	5	0	4	0	0	0	3	0	65-74	0	metro	0	0	1	0	1	3	1
1861	Middle school graduate	31.6118	0	750	6	0	4	0	0	0	3	0	65-74	0	metro	1	0	1	0	2	4	5
1861	Middle school graduate	31.6118	1	394	7	0	3	0	0	0	2	0	75-84	0	metro	1	0	1	0	1	2	4
1862	Middle school graduate	23.6614	2	3800	1	0	6	1	1	0	2	0	65-74	0	metro	0	0	1	1		1
1862	Middle school graduate	23.6614	0	960	2	0	6	0	1	1	1	1	65-74	0	metro	0	0	1	0	1	1	1
1862	Middle school graduate	23.9995	0	760	3	0	6	0	0	1	1	0	65-74	0	metro	0	0	1	0	1	1	1
1862	Middle school graduate	24.3375	0	500	4	0	6	0	0	0	2	0	65-74	0	metro	0	0	1	1	2	1	1
1862	Middle school graduate	24.3375	0	3000	5	0	6	1	1	1	1	0	65-74	0	metro	0	0	1	0	1	1	1
1862	Middle school graduate	24.3375	0	750	6	0	6	1	1	1	1	0	75-84	0	metro	0	0	1	0	1	1	1
1862	Middle school graduate	24.3375	0	394	7	0	6	0	0	0	1	0	75-84	0	metro	0	0	1	0	1	1	1
1871	LT elementary graduate		2		1	0	4	0	0	0	3		75-84	1	metro	0	0	1	1		2
1881	Middle school graduate	24	3		1	1	6	0	0	0	2	0	75-84	1	metro	0	1	0	1		2
1881	Middle school graduate	23.0681	0	4500	2	0	6	0	0	0	1	0	75-84	1	metro	0	0	1	1	2	2	2
1881	Middle school graduate	19.563	0	5000	3	0	6	0	0	0	1	1	75-84	1	metro	0	0	0	1	1	2	2
1881	Middle school graduate	21.3599	5	5400	4	0	6	0	0	0	2	0	75-84	1	metro	0	0	1	1	2	2	2
1881	Middle school graduate	21.3599	0	6000	5	0	4	0	0	0	1	0	75-84	1	metro	0	0	0	0	0	1	2
1881	Middle school graduate	20.83	0	6000	6	0	6	0	0	0	2	0	85-	1	metro	0	1	1	1	3	2	2
1881	Middle school graduate	20.83	0	6000	7	0	6	0	0	0	1	0	85-	1	metro	0	0	1	0	1	1	2
1891	LT elementary graduate	23.8054	1	350	1	0	4	0	0	0	3	0	75-84	0	metro	0	0		1		2
1891	LT elementary graduate	22.8269	0	350	2	0	4	0	0	0	2	0	75-84	0	metro	0	0		0	1	2	3
1891	LT elementary graduate	25.8022	0	530	3	0	4	0	0	0	2	0	75-84	0	metro	0	0		0	1	2	3
1891	LT elementary graduate	24.4444	0	412	4	0	6	0	0	1	2	0	75-84	0	metro	0	0		1	2	2	3
1891	LT elementary graduate	24.4444	0	444	5	0	4	0	0	0	2	0	75-84	0	metro	0	0		0	1	1	3
1891	LT elementary graduate	23.5556	0	576	6	0	6	0	0	0	3	0	85-	0	metro	0	0		0	0	2	4
1891	LT elementary graduate	23.5556	0	576	7	0	4	0	0	1	3	0	85-	0	metro	0	0		0	1	3	5
1903	LT elementary graduate	17.3333	10	600	1	1	6	0	0	0	2	1	85-	0	metro	0	1	0	1		2
1903	LT elementary graduate	16.6468	0	1320	2	0	6	0	0	0	1	0	85-	0	metro	0	0	0	1	1	2	2
1921	LT elementary graduate	21.3039	3	500	1	0	4	0	0	0	2	0	65-74	0	metro	0	1	0	1		3
1921	LT elementary graduate	19.3625	0	660	2	0	6	0	1	0	1	0	65-74	0	metro	1	1	0	1	2	1	1
1921	LT elementary graduate	19.721	0	1320	3	0	6	0	1	0	1	0	75-84	0	metro	1	1	0	1	2	1	1
1921	LT elementary graduate	21.2585	0	1000	4	0	6	0	0	1	2	0	75-84	0	metro	1	0	0	1	1	2	1
1921	LT elementary graduate	19.9594	0	2000	5	0	6	0	0	0	1	1	75-84	0	metro	1	0	0	0	0	2	1
1921	LT elementary graduate	21.2585	0	960	6	0	6	0	0	0	2	0	75-84	0	metro	1	1	0	1	2	3	1
1921	LT elementary graduate	21.2585	0	1200	7	0	6	0	0	0	2	0	75-84	0	metro	1	1	0	0	1	2	1
1922	LT elementary graduate	19.9792	0	500	1	0	5	0	0	0	2	0	65-74	0	metro	0	1	0	1		2
1922	LT elementary graduate	19.9792	0	660	2	0	6	0	0	0	1	0	65-74	0	metro	0	0	1	0	1	1	1
1922	LT elementary graduate	19.2234	0	1320	3	0	5	0	0	0	1	0	65-74	0	metro	0	0	0	0	0	1	1
1922	LT elementary graduate	19.2234	0	1000	4	0	6	0	0	0	2	0	75-84	0	metro	0	0	0	0	0	2	1
1922	LT elementary graduate	19.2234	0	2000	5	0	4	0	0	0	1	0	75-84	0	metro	0	0	0	0	0	1	1
1922	LT elementary graduate	19.2234	0	960	6	0	6	0	0	0	2	0	75-84	0	metro	0	0	0	1	1	2	1
1922	LT elementary graduate	19.2234	0	1200	7	0	6	0	0	0	1	0	75-84	0	metro	0	0	0	0	0	1	1
1931	High school graduate	22.8269	0	0	1	0	6	0	0	0	3	0	75-84	0	metro	0	0	0	0		3
1931	High school graduate	21.9138	0	720	2	0	6	0	0	0	3	0	85-	0	metro	0	1	0	0	1	2	6
1931	High school graduate	20.5442	0	60	3	0	0	0	0	0	3	0	85-	0	metro	0	1	0	0	2	3	5
1932	College graduate	19.5312	10	0	1	5	6	0	0	0	4	1	85-	0	metro	0	1	0	0		4
1961	LT elementary graduate	26.6667	0	0	1	0	6	0	0	0	3	0	85-	0	metro	0	0	0	0		1
1961	LT elementary graduate	22.2137	0	180	2	0	6	0	0	0	4	1	85-	0	metro	0	0	0	1	2	3	3
1971	High school graduate	23.3067	0	30	1	0	6	1	0	0	1	0	65-74	0	metro	0	0	0	0		1
1971	High school graduate	21.2953	0	840	2	0	6	1	1	1	1	0	65-74	0	metro	0	0	0	0	0	1	1
1971	High school graduate	21.4692	0	840	3	0	6	1	0	1	1	0	65-74	0	metro	0	0	0	0	0	1	1
1971	High school graduate	20.984	0	840	4	0	6	1	0	1	1	0	65-74	0	metro	0	0	0	0	0	1	1
1971	High school graduate	20.984	0	504	5	0	6	1	0	0	1	0	75-84	0	metro	0	0	0	0	0	1	1
1971	High school graduate	20.984	0	1000	6	0	6	1	1	0	1	0	75-84	0	metro	0	0	0	0	0	1	1
1971	High school graduate	21.2245	0	1000	7	0	6	1	0	1	1	0	75-84	0	metro	0	0	0	1	1	1	1
1972	LT elementary graduate	27.7671	0	840	3	0	6	0	0	0	2	0	65-74	0	metro	0	0	0	0		2
1972	LT elementary graduate	28.1943	0	840	4	0	6	0	0	0	1	0	65-74	0	metro	0	0	0	0	0	2	1
1972	LT elementary graduate	26.4855	0	504	5	0	6	0	0	0	2	1	65-74	0	metro	0	0	0	0	0	2	1
1972	LT elementary graduate	25.6312	1	1000	6	0	6	0	0	0	1	1	65-74	0	metro	0	0	0	0	0	3	1
1972	LT elementary graduate	24.7768	4	1000	7	0	6	0	0	0	1	0	65-74	0	metro	0	1	0	1	2	1	1
1981	LT elementary graduate	24.7676	0	100	1	0	6	0	0	1	1	0	65-74	0	metro	0	1	0	1		1
1981	LT elementary graduate	25.1532	0	1200	2	0	4	0	0	1	2	0	65-74	0	metro	0	1	0	1	3	3	5
1981	LT elementary graduate	24.0055	0	1300	3	0	0	0	0	0	2	0	65-74	0	metro	0	1	0	1	3	2	3
1981	LT elementary graduate		0	1300	4	0	6	0	0	1	4	0	65-74	0	metro	0	1	0	1	3	4	3
1981	LT elementary graduate		0		5	0	6	0	0	1	2	0	65-74	0	metro	0	1	0	1	3	2	3
1981	LT elementary graduate		0	1200	6	0	6	0	0	0	3	0	75-84	0	metro	0	1	0	1	2	3	4
1981	LT elementary graduate	24.6548	5	1100	7	0	6	0	0	0	2	0	75-84	0	metro	0	0	0	1	2	2	5
1991	Middle school graduate		10	1800	4	7	6	0	0	0	3	1	65-74	0	metro	0	1	1	1		3
2001	LT elementary graduate	24.0346	0	3000	1	0	6	0	0	0	1	0	65-74	0	metro	0	0	0	1		1
2001	LT elementary graduate	23.9224	0	3600	2	0	6	0	0	0	2	0	75-84	0	metro	0	0	0	1	1	2	2
2001	LT elementary graduate	22.2137	0	3600	3	0	6	0	0	0	2	0	75-84	0	metro	0	0	0	1	1	2	2
2001	LT elementary graduate		0	3600	4	0	6	0	0	0	2	0	75-84	0	metro	0	0	1	1	2	2	2
2001	LT elementary graduate	21.6441	0	3600	5	0	6	0	0	0	2	0	75-84	0	metro	0	1	1	1	3	2	2
2001	LT elementary graduate		0	7200	6	0	5	0	0	0	2	0	75-84	0	metro	0	1	1	1	3	2	2
2001	LT elementary graduate	20.5049	0	7500	7	0	6	0	0	0	1	0	85-	0	metro	0	1	1	1	3	1	2
2021	LT elementary graduate	24.2439	0		1	0	6	0	0	0	1	0	75-84	0	metro	0	1	1	1		1
2021	LT elementary graduate	22.4323	0	2400	2	0	6	0	0	0	2	0	75-84	0	metro	0	1	0	1	2	2	1
2021	LT elementary graduate	18.4911	10	2400	3	7	6	0	0	0	3	1	85-	1	metro	0	1	0	1	2	3	1
2022	LT elementary graduate	24.0055	0		1	0	6	1	0	0	3	0	75-84	0	metro	0	0	1	1		3
2022	LT elementary graduate	24.2187	0	2400	2	0	6	1	0	0	3	0	75-84	0	metro	0	1	0	1	2	3	1
2022	LT elementary graduate	20.9572	0	2400	3	0	6	0	0	0	3	0	75-84	0	metro	0	1	0	1	2	3	1
2041	LT elementary graduate	24.0346	0	0	1	0	6	0	0	1	3	0	75-84	0	metro	0	0	1	1		3
2041	LT elementary graduate	22.4323	0	240	2	0	6	0	0	1	3	0	75-84	0	metro	0	1	1	1	3	3	1
2042	High school graduate	21.4533	0	0	1	0	6	0	1	1	3	0	75-84	0	metro	0	0	1	0		3
2042	High school graduate		0	240	2	0	6	0	1	1	3	0	75-84	0	metro	0	1	1	1	3	2	1
2051	LT elementary graduate	25.8065	6		1	3	6	0	0	0	2	0	75-84	0	metro	0	0	0	0		2
2061	LT elementary graduate	17.7778	8		1	2	6	1	0	0	3	0	75-84	0	metro	0	0	1	0		2
2071	Middle school graduate	20.9366	2		1	0	6	0	0	1	2	0	75-84	1	metro	1	0	0	0		2
2071	Middle school graduate	20.5761	5		2	0	6	0	0	0	3	1	75-84	1	city	1	1	1	1	4	4	5
2081	Middle school graduate	28.0404	5		1	0	6	0	0	1	2	0	75-84	1	metro	0	0	0	0		2
2091	LT elementary graduate	17.0562	2		1	0	6	0	0	1	3	0	75-84	0	metro	0	0	0	0		2
2091	LT elementary graduate	16.937	0	4000	2	0	6	1	0	0	1	1	75-84	0	metro	0	0	0	0	0	1	1
2091	LT elementary graduate	17.1029	0	5000	3	0	6	1	0	0	2	0	75-84	0	metro	0	0	0	1	1	2	1
2091	LT elementary graduate	17.4191	0	5500	4	0	6	1	0	0	2	0	75-84	0	metro	0	0	1	1	2	2	1
2091	LT elementary graduate	16.3304	0	5500	5	0	6	1	0	0	1	1	85-	0	metro	0	0	0	0	0	2	1
2091	LT elementary graduate	19.5965	0	5500	6	0	6	1	0	0	2	0	85-	0	metro	0	0	0	0	0	2	1
2091	LT elementary graduate	19.5965	0	5500	7	0	6	1	0	0	1	0	85-	0	metro	0	0	1	0	1	1	1
2092	LT elementary graduate	18.3594	10		1	7	6	0	0	0	1	0	65-74	0	metro	0	1	0	1		1
2092	LT elementary graduate	16.2278	0	4000	2	0	6	0	0	0	2	1	65-74	0	metro	0	1	0	1	2	2	1
2092	LT elementary graduate	18.75	10	5000	3	7	6	0	0	0	2	0	75-84	0	metro	0	1	0	1	2	2	1
2092	LT elementary graduate	17.5781	10	5500	4	7	6	0	0	0	3	1	75-84	0	metro	0	1	0	1	2	3	1
2092	LT elementary graduate	12.0173	10	5500	5	7	6	0	0	0	3	1	75-84	0	metro	0	1	0	1	2	4	1
2101	College graduate	22.0386	7	5	1	0	5	0	0	1	3	1	75-84	0	metro	0	1	1	1		2
2111	LT elementary graduate		8		1	2	6	0	0	0	2	0	85-	0	metro	0	0		0		2
2121	Middle school graduate	24.2215	2		1	0	5	1	0	0	2	0	65-74	0	metro	0	0	1	0		1
2121	Middle school graduate	28.2284	0	3000	2	0	6	0	0	1	1	0	65-74	0	metro	1	0	0	1	1	1	2
2121	Middle school graduate	26.0262	0	3500	3	0	6	0	0	0	2	0	65-74	0	metro	1	0	0	1	1	2	2
2121	Middle school graduate	23.5078	0	3500	4	0	6	0	0	0	1	1	75-84	0	metro	1	0	1	0	1	2	2
2121	Middle school graduate	24.2424	0	4000	5	0	6	0	0	1	2	0	75-84	0	metro	1	0	1	0	1	2	2
2121	Middle school graduate	22.7732	0	5000	6	0	6	0	0	1	2	0	75-84	0	metro	1	0	1	0	1	1	2
2121	Middle school graduate	22.7732	0	5000	7	0	6	0	0	1	2	0	75-84	0	metro	1	0	1	0	1	2	2
2131	LT elementary graduate	18.75	3	2000	1	0	6	0	0	0	1	1	65-74	0	metro	0	0	0	0		1
2131	LT elementary graduate	17.6309	0	2000	2	0	6	0	0	0	2	1	65-74	0	metro	1	0		1	1	2	1
2131	LT elementary graduate	19.5312	0	2000	3	0	6	0	0	0	2	0	65-74	0	metro	1	0	0	1	1	2	1
2131	LT elementary graduate	18.75	0	2000	4	0	6	0	0	0	2	0	75-84	0	metro	1	0	0	1	1	2	1
2132	LT elementary graduate	20.5457	0	2000	1	0	6	0	0	0	2	0	65-74	0	metro	0	0	0	0		1
2132	LT elementary graduate	22.2222	0	2000	2	0	6	0	0	0	2	1	65-74	0	metro	0	0		1	1	2	1
2132	LT elementary graduate	20.8889	0	2000	3	0	6	0	0	0	2	0	65-74	0	metro	0	0	0	1	1	2	1
2132	LT elementary graduate	20.8889	0	2000	4	0	6	0	0	0	2	0	65-74	0	metro	0	0	0	1	1	2	1
2141	LT elementary graduate	21.7865	0		1	0	5	1	0	0	3	0	65-74	1	metro	0	0	1	0		3
2141	LT elementary graduate	22.5069	0	2000	2	0	6	0	0	1	2	0	65-74	1	metro	0	0	0	1	1	2	4
2141	LT elementary graduate	23.0681	0	2000	3	0	6	0	0	0	2	0	65-74	1	metro	0	0	1	1	2	2	2
2151	LT elementary graduate	24.3824	0	600	1	0	5	1	0	0	3	0	75-84	0	metro	0	0	0	0		2
2151	LT elementary graduate	24.5675	0	240	2	0	6	0	0	0	2	0	75-84	0	metro	1	0	0	1	2	3	3
2151	LT elementary graduate	25.7117	0	2000	3	0	6	1	0	0	2	0	75-84	0	metro	1	0	1	1	2	2	4
2151	LT elementary graduate	23.7387	0	2000	4	0	6	0	0	0	2	0	85-	0	rural	0	0	1	0	1	2	2
2171	High school graduate	24.3911	3		1	0	6	0	0	1	1	0	75-84	0	metro	0	0	0	0		1
2171	High school graduate	26.5338	0	420	2	0	6	0	0	1	1	0	75-84	0	metro	0	0	0	1	1	1	1
2171	High school graduate	25.9516	0	108	3	0	6	0	0	0	1	0	75-84	0	city	0	0	1	0	1	1	1
2172	Middle school graduate	22.3133	1		1	0	5	0	0	1	1	1	65-74	0	metro	0	0	0	0		2
2172	Middle school graduate	26.4855	0	420	2	0	6	0	0	1	1	0	75-84	0	metro	0	0	0	1	1	1	1
2172	Middle school graduate	24.974	0	108	3	0	6	0	0	0	2	0	75-84	0	city	0	0	0	0	0	2	1
2181	Middle school graduate	19.5918	0	1020	2	0	6	1	0	0	1	0	65-74	0	metro	1	0	0	1		1
2181	Middle school graduate	18.9388	0	1000	3	0	6	1	0	0	2	0	65-74	0	metro	1	0	0	1	1	2	1
2181	Middle school graduate	19.5918	0	900	4	0	6	1	0	0	2	0	65-74	0	metro	1	1	1	1	3	2	1
2181	Middle school graduate	18.9388	0	1470	5	0	0	1	0	0	2	1	65-74	0	metro	1	1	1	1	3	3	1
2182	LT elementary graduate	26.1427	0	900	4	0	6	0	1	0	1	0	65-74	1	metro	0	0	0	1		2
2182	LT elementary graduate	26.1427	0	1470	5	0	4	0	1	0	1	0	65-74	1	metro	0	1	1	1	3	2	1
2182	LT elementary graduate	25.2994	0	1176	6	0	4	0	1	1	3	0	65-74	1	metro	0	0	0	0	0	2	6
2182	LT elementary graduate	25.2994	0	2124	7	0	6	0	1	0	2	0	65-74	1	metro	0	0	0	0	1	2	5
2191	High school graduate	21.7555	3		1	0	4	1	0	0	1	0	65-74	0	metro	0	0	1	0		1
2191	High school graduate	21.4844	0	1000	2	0	6	0	0	0	1	1	65-74	0	metro	1	0	0	1	1	1	1
2191	High school graduate	20.0288	10	1200	4	7	0	0	0	0	3	1	65-74	0	metro	0	0	0	1		3
2192	LT elementary graduate	24	0	1804	6	0	5	1	1	0	1	0	65-74	0	rural	0	0	1	0		1
2192	LT elementary graduate	24	0	2040	7	0	6	1	1	0	2	0	65-74	0	rural	0	0	1	0	2	2	5
2201	High school graduate	23.5294	3	55	1	0	6	0	0	1	1	1	65-74	0	metro	0	0	0	0		1
2201	High school graduate	21.1073	0	2000	2	0	6	0	0	1	1	0	65-74	0	metro	0	0	1	0	1	1	1
2201	High school graduate	21.7994	10	3000	3	2	6	0	0	0	3	0	65-74	0	metro	0	0	1	1	2	3	1
2201	High school graduate	22.8374	0	3000	4	0	6	0	0	1	1	0	75-84	0	metro	0	0	1	1	2	1	1
2201	High school graduate	22.1453	0	3600	5	0	6	0	0	1	2	1	75-84	0	metro	0	0	1	0	1	3	1
2201	High school graduate	22.8374	9	4000	6	7	6	0	0	0	1	0	75-84	0	metro	0	1	1	1	3	2	1
2201	High school graduate	20.7612	10	4000	7	7	6	0	0	0	2	1	75-84	0	metro	0	1	1	1	3	2	1
2202	Middle school graduate	21.4844	0	3600	5	0	6	0	0	1	1	0	65-74	0	metro	0	0	1	0		1
2202	Middle school graduate	21.0937	0	4000	6	0	6	0	0	1	1	0	65-74	0	metro	0	0	1	0	1	1	1
2202	Middle school graduate	21.0937	0	4000	7	0	6	0	0	1	1	0	65-74	0	metro	0	0	1	0	1	2	1
2211	LT elementary graduate	19.4734	4	800	1	0	5	0	0	0	1	0	75-84	0	metro	0	0	1	1		1
2211	LT elementary graduate	22.4766	0	300	2	0	6	0	0	0	2	1	75-84	0	metro	0	0	0	1	1	2	1
2211	LT elementary graduate	22.2222	0	408	3	0	6	0	0	0	3	0	75-84	0	metro	0	0	1	1	2	2	1
2211	LT elementary graduate	22.8269	0	360	4	0	6	0	0	0	3	0	75-84	0	metro	0	0	1	1	2	3	1
2211	LT elementary graduate	21.9138	0	360	5	0	6	0	0	0	3	1	85-	0	metro	0	0	0	0	0	2	6
2212	LT elementary graduate	22.8928	0	300	2	0	6	0	1	1	2	1	65-74	1	metro	0	0	1	1		2
2212	LT elementary graduate	24.4444	0	408	3	0	6	0	0	0	3	0	65-74	1	metro	0	0	1	1	2	3	1
2212	LT elementary graduate	24.4444	0	360	4	0	6	0	0	0	2	0	65-74	1	metro	0	0	1	1	2	1	1
2221	LT elementary graduate	22.4913	5	1000	1	0	4	1	0	0	3	1	75-84	0	metro	0	0	1	0		2
2221	LT elementary graduate	20.0474	0	1000	2	0	6	1	0	0	1	1	75-84	0	metro	0	0	0	0	0	1	2
2221	LT elementary graduate	22.8571	0	1200	3	0	6	1	0	0	1	0	85-	0	metro	0	0	0	1	1	2	2
2221	LT elementary graduate	20.5714	9	1400	4	1	6	0	0	0	3	1	85-	0	metro	0	1	0	1	2	2	2
2231	LT elementary graduate	23.1834	2		1	0	6	0	0	0	1	0	75-84	0	metro	0	0	0	0		1
2232	LT elementary graduate	24.974	0		1	0	6	0	0	0	1	0	65-74	0	metro	0	0	0	0		1
2241	LT elementary graduate	17.8465	2		1	0	6	0	0	0	1	0	75-84	0	metro	0	0	0	0		1
2241	LT elementary graduate	17.4747	0	24	2	0	6	0	0	0	1	1	85-	0	metro	1	0	0	0	0	1	1
2241	LT elementary graduate	17.4747	0	168	3	0	6	0	0	1	1	0	85-	0	metro	1	0	0	0	0	1	1
2241	LT elementary graduate	17.5781	0	180	4	0	6	0	0	0	1	1	85-	0	metro	1	0	0	0	0	2	1
2241	LT elementary graduate	17.5781	0	180	5	0	6	0	0	0	1	0	85-	0	metro	1	0	0	0	0	2	1
2241	LT elementary graduate	15.625	0	384	6	0	6	0	0	0	2	1	85-	0	metro	0	0	0	0	1	2	5
2241	LT elementary graduate	15.625	0	384	7	0	6	0	0	0	1	0	85-	0	metro	0	0	1	0	1	2	4
2242	LT elementary graduate	19.2277	2		1	0	5	0	0	0	1	1	75-84	0	metro	0	0	0	0		1
2242	LT elementary graduate	27.7671	0	24	2	0	6	0	0	0	2	0	75-84	0	metro	0	0	0	1	1	2	1
2242	LT elementary graduate	27.4714	0	168	3	0	6	0	0	0	1	0	75-84	0	metro	0	0	0	1	1	1	1
2242	LT elementary graduate	26.4024	2	180	4	0	6	0	0	0	3	1	75-84	0	metro	0	0	0	1	1	2	1
2242	LT elementary graduate	26.4024	0	180	5	0	6	0	0	0	2	0	85-	0	metro	0	0	0	0	0	2	1
2242	LT elementary graduate	21.6413	9	384	6	7	6	0	0	0	2	1	85-	0	metro	0	1	0	1	2	2	1
2242	LT elementary graduate	22.5069	8	384	7	3	6	0	0	0	2	0	85-	0	metro	0	1	1	1	3	1	1
2251	High school graduate	23.1084	0		1	0	6	0	0	0	1	0	65-74	0	metro	0	0	0	0		1
2251	High school graduate	22.0581	0	240	2	0	4	1	0	0	1	1	65-74	0	metro	1	0	0	0	0	1	1
2251	High school graduate	23.1084	0	780	3	0	6	1	0	0	1	0	75-84	0	metro	1	0	0	1	1	1	1
2251	High school graduate	23.4586	0	1200	4	0	6	1	0	0	1	0	75-84	0	metro	1	0	1	1	2	1	1
2251	High school graduate	23.4586	0	240	5	0	6	1	0	1	1	0	75-84	0	metro	1	0	1	0	1	1	1
2251	High school graduate	19.9573	0	240	6	0	6	1	0	0	1	1	75-84	0	metro	1	0	0	0	0	1	1
2251	High school graduate	19.9573	0	384	7	0	6	1	0	1	1	0	75-84	0	metro	1	0	1	0	1	1	1
2252	High school graduate	19.5312	5		1	0	4	0	0	0	2	0	65-74	0	metro	0	0	0	0		1
2252	High school graduate	21.4844	0	240	2	0	4	0	0	0	2	0	65-74	0	metro	0	0	1	1	2	2	1
2252	High school graduate	19.5312	0	780	3	0	6	0	0	1	2	0	65-74	0	metro	0	0	0	1	1	2	1
2252	High school graduate	20.2848	0	1200	4	0	6	0	0	1	1	0	65-74	0	metro	0	0	1	0	1	2	1
2252	High school graduate	20.2848	0	240	5	0	6	0	0	1	1	0	65-74	0	metro	0	0	1	0	1	1	1
2252	High school graduate	20.2848	0	240	6	0	6	0	0	1	1	0	75-84	0	metro	0	0	0	0	0	1	1
2252	High school graduate	20.2848	0	384	7	0	4	0	0	1	1	0	75-84	0	metro	0	0	0	0	0	1	1
2261	LT elementary graduate	17.6254	4	1000	1	0	6	0	0	0	2	0	75-84	0	metro	0	0	1	0		2
2261	LT elementary graduate	18.4265	0	1000	2	0	6	0	0	0	2	0	75-84	0	metro	0	0	1	0	1	3	2
2261	LT elementary graduate	17.2248	5	1000	3	0	6	0	0	0	1	0	85-	0	metro	0	0	1	0	1	1	2
2271	College graduate	23.03	0	3000	1	0	6	1	1	1	1	0	65-74	0	metro	0	0	1	0		1
2271	College graduate	23.03	0	4980	3	0	6	1	1	1	1	0	75-84	0	metro	0	1	1	0		1
2271	College graduate	23.03	2	2600	4	0	6	1	1	1	1	0	75-84	0	metro	0	1	1	0	2	1	1
2271	College graduate	23.03	2	5004	5	0	6	1	1	0	1	0	75-84	0	metro	0	0	0	0	0	1	1
2271	College graduate	23.03	1	8400	6	0	6	1	1	0	1	0	75-84	0	metro	0	0	0	0	0	1	1
2271	College graduate	21.2585	1	5000	7	0	6	1	1	1	2	1	85-	0	metro	0	0	0	0	0	1	1
2272	College graduate	26.079	0	3000	1	0	6	0	0	0	1	0	65-74	0	metro	0	0	1	1		1
2272	College graduate	22.4996	0	4980	3	0	6	0	0	0	1	0	65-74	0	metro	0	0	1	0		1
2272	College graduate	26.0262	0	2600	4	0	6	0	0	0	1	0	65-74	0	metro	0	0	1	0	1	1	1
2272	College graduate	25.2826	0	5004	5	0	6	0	0	0	1	0	65-74	0	metro	0	0	0	0	0	2	1
2272	College graduate	26.7698	0	8400	6	0	6	0	0	0	1	0	75-84	0	metro	0	0	0	0	0	1	1
2272	College graduate	26.0262	0	5000	7	0	6	0	0	1	1	0	75-84	0	metro	0	0	0	0	0	1	1
2281	LT elementary graduate	24.093	0	1500	1	0	6	1	1	0	2	0	65-74	0	metro	0	1	0	1		1
2281	LT elementary graduate	23.3067	2	600	2	0	6	1	1	0	2	0	65-74	0	metro	1	0	0	0	0	2	1
2281	LT elementary graduate	24.0238	2	960	3	0	6	1	1	0	1	0	65-74	0	metro	0	1	0	1	2	1	1
2281	LT elementary graduate	23.6652	2	1000	4	0	6	1	0	0	1	0	75-84	0	metro	0	0	0	1	1	1	1
2281	LT elementary graduate	23.3067	0	1800	5	0	6	1	0	0	2	0	75-84	0	metro	0	0	1	0	1	2	1
2281	LT elementary graduate	23.8751	1	400	6	0	6	1	0	0	2	0	75-84	0	metro	0	0	0	0	0	2	1
2282	LT elementary graduate	28.8889	0	1500	1	0	6	0	0	0	1	0	65-74	1	metro	0	0	0	1		1
2282	LT elementary graduate	26.6667	0	600	2	0	6	0	0	0	2	0	65-74	1	metro	0	0	0	0	0	2	1
2282	LT elementary graduate	28	0	960	3	0	6	0	0	0	2	0	65-74	1	metro	0	0	0	0	0	2	1
2282	LT elementary graduate	27.268	0	1000	4	0	6	0	0	0	3	0	75-84	1	metro	0	0	0	0	0	2	1
2282	LT elementary graduate	26.4024	0	1800	5	0	6	0	0	0	2	0	75-84	1	metro	0	0	1	0	1	2	1
2282	LT elementary graduate	26.6667	1	400	6	0	6	0	0	0	3	0	75-84	1	metro	0	0	0	0	0	2	1
2282	LT elementary graduate	26.6667	1	1800	7	0	6	0	0	0	1	0	75-84	1	metro	0	0	1	0	1	2	6
2291	Middle school graduate	20.5693	1	1608	3	0	6	1	1	0	1	0	65-74	0	metro	0	0	0	1		1
2291	Middle school graduate	22.0386	2	1500	4	0	6	1	1	0	1	0	65-74	0	city	0	0	0	0	0	1	1
2291	Middle school graduate	22.4059	0	1100	5	0	6	1	1	0	2	0	65-74	0	city	0	0	0	0	0	1	1
2291	Middle school graduate	20.9366	1	1000	6	0	6	1	0	1	2	0	65-74	0	city	0	0	0	0	0	2	1
2291	Middle school graduate	20.9366	0	1500	7	0	6	1	0	1	1	0	65-74	0	city	0	0	0	0	0	1	1
2292	LT elementary graduate	27.0552	0	1608	3	0	6	0	0	0		0	65-74	0	city	0	0	0	0
2292	LT elementary graduate	28.3039	0	1500	4	0	6	0	0	0		0	65-74	0	city	0	0	0	0	0		1
2292	LT elementary graduate	27.4714	0	1100	5	0	6	0	0	0	2	0	65-74	0	city	0	0	0	0	0	2	1
2292	LT elementary graduate	27.8876	0	1000	6	0	6	0	0	0	1	0	65-74	0	city	0	0	0	0	0	1	1
2292	LT elementary graduate	27.4714	0	1500	7	0	6	0	0	1	2	0	65-74	0	city	0	0	0	0	0	2	1
2301	Middle school graduate	19.487	2	2000	1	0	6	0	1	0	1	0	65-74	0	metro	1	0	1	1		1
2301	Middle school graduate	20.9572	2	2000	2	0	6	0	0	0	1	0	75-84	0	metro	1	0	0	0	0	1	1
2301	Middle school graduate	23.2434	1	2500	5	0	6	0	0	0	2	0	75-84	0	metro	0	1	0	1		2
2301	Middle school graduate	21.0772	5	2600	6	2	6	0	0	0	3	0	75-84	0	metro	0	1	0	1	3	3	5
2302	Middle school graduate	23.4375	0	2000	2	0	6	0	0	0	1	0	65-74	0	metro	0	0	0	0		1
2302	Middle school graduate	25.2363	0	2500	5	0	4	0	0	0	2	0	65-74	0	metro	0	0	0	0		2
2302	Middle school graduate	23.2335	0	2600	6	0	6	0	0	0	2	0	65-74	0	metro	0	0	0	0	1	3	5
2302	Middle school graduate	20.83	0	2800	7	0	6	0	0	0	2	1	75-84	0	metro	0	0	0	0		1
2311	LT elementary graduate	24.1415	0		1	0	6	0	0	0	2	0	65-74	0	metro	0	0	0	1		3
2311	LT elementary graduate	25.9695	0	2000	2	0	6	0	0	0	2	0	65-74	0	metro	0	1	0	1	2	2	1
2311	LT elementary graduate	25.721	0	1200	3	0	6	0	0	0	2	0	65-74	0	metro	0	1	0	1	2	1	1
2311	LT elementary graduate	25.3902	0	1400	4	0	6	0	0	0	1	0	65-74	0	metro	0	1	0	1	2	1	1
2311	LT elementary graduate	26.2227	0	600	5	0	6	0	0	0	2	0	65-74	0	metro	0	0	1	0	1	1	1
2311	LT elementary graduate	24.3496	2	1200	6	0	6	0	0	0	2	0	75-84	0	metro	0	0	0	1	2	2	5
2311	LT elementary graduate	23.9224	1	1200	7	0	6	0	0	0	2	0	75-84	0	metro	0	0	0	0	0	2	4
2312	Middle school graduate	22.0386	2		1	0	6	0	0	0	2	0	65-74	0	metro	0	0	0	0		3
2312	Middle school graduate	22.0386	0	2000	2	0	6	0	0	1	1	0	65-74	0	metro	0	0	1	0	1	1	1
2312	Middle school graduate	25.3906	2	1200	3	0	6	0	0	1	1	0	65-74	1	metro	0	0	1	0	1	1	1
2312	Middle school graduate	23.3355	2	1400	4	0	6	0	0	1	1	0	65-74	1	metro	0	0	0	0	0	1	1
2312	Middle school graduate	22.9591	0	600	5	0	6	0	0	0	1	0	75-84	1	metro	0	0	0	0	0	1	1
2312	Middle school graduate	24.4646	1	1200	6	0	6	0	0	0	1	0	75-84	1	metro	0	0	0	0	1	1	5
2312	Middle school graduate	22.9591	1	1200	7	0	6	0	0	1	1	0	75-84	1	metro	0	0	0	0	0	1	4
2321	High school graduate	23.3887	10	2500	1	5	6	0	0	0	2	0	65-74	1	metro	0	1	0	1		2
2321	High school graduate	26.1752	10	1500	2	7	6	0	0	0	4	0	65-74	1	metro	0	1	1	1	3	4	1
2321	High school graduate	24.3824	10	2500	3	6	6	0	0	0	2	0	65-74	1	metro	0	1	1	1	3	2	1
2321	High school graduate	23.5294	10	2500	4	7	6	0	0	0	1	0	65-74	1	metro	0	1	1	1	3	1	1
2321	High school graduate	24.2215	10	2500	5	6	6	0	0	0	2	0	75-84	1	metro	0	1	0	1	2	2	1
2322	LT elementary graduate	24.974	0	1500	2	0	6	0	0	0	2	0	65-74	1	metro	0	0	1	0		3
2322	LT elementary graduate	25.6312	0	2500	3	0	6	0	0	0	2	0	65-74	1	metro	0	0	1	0	1	1	1
2322	LT elementary graduate	26.1427	0	2500	4	0	6	0	0	0	1	0	65-74	1	metro	0	0	1	0	1	1	1
2322	LT elementary graduate	25.2994	0	2500	5	0	6	0	0	0	2	0	65-74	1	metro	0	1	0	0	1	2	1
2322	LT elementary graduate	27.4077	0	4000	6	0	6	0	0	0	3	0	65-74	1	metro	0	0	0	1	1	3	6
2322	LT elementary graduate	26.1427	0	4000	7	0	6	0	0	0	2	0	75-84	1	metro	0	0	0	0	0	1	2
2341	LT elementary graduate	17.6898	2		1	0	6	0	0	0	3	0	65-74	1	metro	0	0	0	0		2
2341	LT elementary graduate	17.9282	2		2	0	6	0	0	0	2	0	75-84	1	metro	0	0	0	0	0	2	1
2342	LT elementary graduate	23.8751	0		1	0	6	0	0	1	2	0	65-74	0	metro	0	0	0	0		2
2342	LT elementary graduate	27.3437	0		2	0	6	0	0	0	1	0	65-74	0	metro	0	0	0	0	0	1	1
2351	College graduate	20.2812	0	1000	1	0	6	1	0	1	1	0	65-74	0	metro	1	0	0	1		1
2351	College graduate	21.4533	2	900	4	0	6	1	0	0	1	0	75-84	1	metro	1	0	0	1		1
2351	College graduate	22.4913	1	200	5	0	6	1	0	0	2	0	75-84	1	metro	1	0	0	0	0	2	1
2351	College graduate	20.0692	6	800	6	0	6	1	0	0	2	1	75-84	1	metro	0	1	0	1	2	2	1
2351	College graduate	19.3772	4	800	7	0	4	1	0	0	2	0	75-84	1	metro	0	1	0	1	2	3	1
2352	LT elementary graduate	22.0317	0	1000	1	0	6	0	0	0	2	0	65-74	0	metro	0	1	0	0		1
2352	LT elementary graduate	23.4952	0		2	0	6	0	0	0	2	0	65-74	0	metro	0	1	0	1	2	2	1
2352	LT elementary graduate	27.8876	0	800	3	0	6	0	0	0	2	0	65-74	0	metro	0	0	0	0	0	2	1
2352	LT elementary graduate	24.7768	0	900	4	0	6	0	0	0	1	1	65-74	0	metro	0	0	0	0	0	2	1
2352	LT elementary graduate	24.7768	0	200	5	0	6	0	0	0	2	0	75-84	0	metro	0	1	0	1	2	2	1
2352	LT elementary graduate	23.4952	0	800	6	0	6	0	0	0	2	0	75-84	0	metro	0	1	0	1	2	2	1
2352	LT elementary graduate	20.9321	0	800	7	0	6	0	0	0	3	1	75-84	0	metro	0	0	0	0	0	3	1
2361	LT elementary graduate	22.0711	0		1	0	6	0	1	1	2	0	65-74	0	metro	0	1	0	0		1
2361	LT elementary graduate	21.3333	0	500	2	0	6	0	1	0	2	0	65-74	0	metro	0	0	0	0	0	1	2
2361	LT elementary graduate	21.3593	0	1280	3	0	6	0	1	0	1	0	65-74	0	metro	0	0	0	0	0	2	2
2361	LT elementary graduate	19.4771	0	1400	4	0	6	0	1	0	1	0	65-74	0	metro	0	0	0	0	0	2	2
2361	LT elementary graduate	19.4771	0	2000	5	0	6	0	0	0	2	0	65-74	0	metro	0	1	0	1	3	2	5
2361	LT elementary graduate	19.0443	0	6000	6	0	6	0	0	1	2	0	75-84	0	metro	0	0	0	0	0	2	4
2361	LT elementary graduate	20.7756	0	6000	7	0	6	0	0	0	2	0	75-84	0	metro	0	0	0	0	0	1	2
2371	LT elementary graduate		10		1	4	5	1	0	0	1	0	85-	0	metro	0	1	1	1		1
2372	LT elementary graduate		8		1	0	6	0	0	0	1	0	85-	0	metro	0	0	1	1		1
2372	LT elementary graduate	22.83	8	1500	2	2	4	0	0	0	2	0	85-	0	metro	0	0	1	0	1	2	1
2372	LT elementary graduate	19.025	10	1200	3	6	6	1	0	0	2	0	85-	0	metro	0	1	1	1	3	2	6
2373	High school graduate	24.2215	3		1	0	6	1	1	0	1	0	65-74	0	metro	0	1	0	1		1
2373	High school graduate	25.9516	2	1500	2	0	4	1	0	0	2	0	65-74	0	metro	0	0	1	1	2	2	1
2373	High school graduate	23.5294	8	1200	3	0	6	0	0	0	1	0	65-74	0	metro	0	0	1	0	1	1	1
2373	High school graduate	23.03	9	1500	4	0	6	0	0	0	3	0	65-74	0	metro	0	0	0	0	0	2	1
2373	High school graduate	22.5896	6	1600	5	0	6	0	0	0	3	1	75-84	0	metro	0	1	0	1	2	3	1
2373	High school graduate	22.6757	10	1600	6	3	6	0	0	0	2	0	75-84	0	metro	0	1	0	1	2	3	1
2374	LT elementary graduate	20.3954	0		1	0	6	0	1	0	2	0	65-74	0	metro	0	1	0	1		1
2374	LT elementary graduate	19.6283	0	1500	2	0	6	0	1	0	1	0	65-74	0	metro	0	1	1	1	3	1	1
2374	LT elementary graduate	20.3954	0	1200	3	0	6	0	1	0	1	0	65-74	0	metro	0	1	1	1	3	1	1
2374	LT elementary graduate	20.6612	0	1500	4	0	6	0	1	0	1	0	65-74	0	metro	0	1	0	1	2	1	1
2374	LT elementary graduate	19.8178	0	1600	5	0	4	0	1	0	2	0	75-84	0	metro	0	1	0	1	2	2	1
2374	LT elementary graduate	20.6612	0	1600	6	0	6	0	1	0	2	0	75-84	0	metro	0	1	0	1	2	2	1
2374	LT elementary graduate	19.8178	0	4000	7	0	6	0	0	1	2	0	75-84	0	metro	0	0	1	0	1	2	6
2381	College graduate	25.0995	0		1	0	6	0	1	0	1	0	65-74	1	metro	0	1	1	1		1
2381	College graduate	26.4463	2		2	0	6	0	0	0	1	0	75-84	1	metro	0	0	0	0	0	1	1
2381	College graduate	27.1809	1	2000	3	0	6	1	1	0	1	0	75-84	1	metro	0	0	0	0	0	1	1
2381	College graduate	25.6544	2	1000	4	0	6	0	1	0	2	1	75-84	1	metro	0	0	1	0	1	2	1
2381	College graduate	26.398	1	4200	5	0	6	0	0	0	1	0	75-84	1	metro	0	0	0	0	0	1	1
2382	High school graduate	25.3902	0		1	0	6	0	0	0	1	0	65-74	0	metro	0	1	1	1		1
2382	High school graduate	26.0375	0		2	0	6	0	0	0	1	0	65-74	0	metro	0	0	0	0	0	1	1
2382	High school graduate	23.3091	0	2000	3	0	6	0	0	0	1	1	65-74	0	metro	0	0	0	0	0	1	1
2382	High school graduate	22.8928	0	1000	4	0	6	0	0	0	1	0	65-74	0	metro	0	0	0	0	0	1	1
2382	High school graduate	23.4952	0	4200	5	0	6	0	0	0	1	0	75-84	0	metro	0	0	0	0	0	1	1
2382	High school graduate	22.6409	0	3600	6	0	6	0	0	0	3	0	75-84	0	metro	0	0	0	0	0	3	6
2382	High school graduate	22.2222	0	3800	7	0	6	0	0	0	1	0	75-84	0	metro	0	0	0	0	0	1	2
2391	LT elementary graduate	27.0552	0	600	3	0	6	0	0	0	1	0	65-74	0	metro	0	1	0	1		1
2391	LT elementary graduate	28.764	0	650	4	0	6	0	0	0	2	0	65-74	0	metro	0	1	0	1	2	1	1
2391	LT elementary graduate	28.3039	0	200	5	0	6	0	0	0	1	0	65-74	0	metro	0	0	0	0	0	1	1
2391	LT elementary graduate	29.1363	0	400	6	0	6	0	0	0	1	0	65-74	0	metro	0	0	0	0	0	1	1
2391	LT elementary graduate	28.3039	0	500	7	0	5	0	0	0	1	0	65-74	0	metro	0	0	0	0	0	1	1
2392	Middle school graduate	21.7738	1	500	2	0	6	1	0	0	1	0	65-74	0	metro	0	0	0	0		1
2392	Middle school graduate	21.4844	0	600	3	0	6	1	1	0	1	0	65-74	0	metro	0	0	0	0	0	1	1
2392	Middle school graduate	23.1247	2	650	4	0	6	1	0	0	1	0	65-74	0	metro	0	0	0	0	0	1	1
2392	Middle school graduate	23.5304	1	200	5	0	6	1	0	0	1	0	65-74	0	metro	0	0	0	0	0	1	1
2392	Middle school graduate	22.6003	1	400	6	0	6	0	0	1	1	0	65-74	0	metro	0	0	0	0	0	1	1
2392	Middle school graduate	24.6548	1	500	7	0	6	0	0	1	1	0	75-84	0	metro	0	0	0	0	0	1	1
2401	High school graduate	23.255	2	5000	2	0	6	0	0	1	1	0	65-74	1	metro	0	0	0	0		1
2401	High school graduate	22.2291	2	3600	3	0	6	1	1	1	1	0	65-74	1	metro	1	0	0	0	0	1	1
2411	Middle school graduate	29.2969	0	1500	5	0	6	0	0	0	1	0	65-74	0	metro	0	0	0	0		2
2411	Middle school graduate	28.125	0	1500	6	0	6	0	0	0	2	0	65-74	0	metro	0	0	0	0	1	2	5
2411	Middle school graduate	29.2969	0	6000	7	0	6	0	0	1	1	0	65-74	0	metro	0	0	0	0	0	1	4
2412	High school graduate	24.4898	2	2004	3	0	6	1	1	1	1	0	65-74	0	metro	0	0	0	0		1
2412	High school graduate	24.5351	2	3000	4	0	6	1	1	1	1	0	65-74	0	metro	0	0	1	0	1	2	1
2412	High school graduate	23.1837	1	1500	5	0	6	1	1	0	2	1	65-74	0	metro	0	0	0	0	0	2	1
2412	High school graduate	22.921	1	1500	6	0	6	0	1	0	2	1	65-74	0	metro	0	0	0	0	0	2	1
2412	High school graduate	23.5102	1	6000	7	0	6	0	1	1	1	0	65-74	0	metro	0	0	0	0	0	2	1
2421	High school graduate	24.6914	2	1500	4	0	6	1	0	0		1	65-74	0	metro	1	0	0	0
2421	High school graduate	23.1481	1	1500	5	0	4	1	0	0	2	1	65-74	0	metro	1	0	0	0	0	2	1
2421	High school graduate	23.7196	1	1500	6	0	6	1	0	0	3	0	65-74	1	metro	1	0	0	0	0	3	1
2421	High school graduate	23.5666	4	1500	7	0	6	0	0	0	1	1	65-74	1	metro	0	1	0	1	2	2	1
2422	Middle school graduate	22.719	0	1500	4	0	6	0	0	0	1	0	65-74	0	metro	0	0	0	0		1
2422	Middle school graduate	24.0346	0	1500	5	0	6	0	0	0	1	0	65-74	0	metro	0	0	0	0	0	2	1
2422	Middle school graduate	22.3133	0	1500	6	0	6	0	0	0	2	0	65-74	0	metro	0	0	0	1	1	2	1
2422	Middle school graduate	26.3702	0	1500	7	0	6	0	0	0	1	0	65-74	0	metro	0	0	0	0	0	1	1
2431	Middle school graduate	24.0055	2	300	1	0	6	0	0	0	1	0	65-74	1	metro	0	0	0	0		1
2431	Middle school graduate	23.8751	0	360	2	0	6	0	0	0	1	0	65-74	1	metro	0	0	0	0	0	2	6
2431	Middle school graduate	22.5827	0	350	3	0	6	0	0	1	1	0	65-74	1	metro	0	0	0	0	1	2	5
2431	Middle school graduate	22.9591	0	1000	4	0	6	0	0	1	2	0	75-84	1	metro	0	0	0	0	1	1	3
2431	Middle school graduate	22.68	0	500	5	0	6	0	0	0	1	0	75-84	1	metro	0	0	0	0	1	1	3
2431	Middle school graduate	22.5827	1	600	6	0	6	0	0	0	2	0	75-84	1	metro	0	0	0	1	1	2	4
2431	Middle school graduate	21.4536	0	1000	7	0	6	0	0	1	2	0	75-84	1	metro	0	0	0	0	1	1	5
2432	LT elementary graduate	26.4855	0	300	1	0	6	0	0	0		0	65-74	0	metro	0	0	0	0
2441	LT elementary graduate	19.1001	1	800	1	0	6	0	0	0	1	0	65-74	0	metro	1	0	1	0		1
2441	LT elementary graduate	15.9439	10		2	7	6	0	0	0	1	1	75-84	0	metro	0	1	1	1	3	1	1
2451	High school graduate	24.2215	4	1500	1	0	6	1	0	0	2	0	85-	0	metro	0	1	1	1		2
2451	High school graduate	22.2041	7	1000	2	0	6	1	0	0	1	0	85-	0	metro	0	1	1	1	3	1	1
2452	LT elementary graduate	26.8386	1	1500	1	0	6	1	0	0	2	0	75-84	1	metro	1	1	1	0		3
2452	LT elementary graduate	24.6094	1	1000	2	0	6	1	0	0	2	0	75-84	1	metro	1	0	1	1	2	2	1
2452	LT elementary graduate	24.0346	6	2500	3	0	5	1	0	0	2	0	75-84	1	metro	1	0	1	0	1	1	6
2452	LT elementary graduate	25.4767	8	4000	4	1	6	0	0	0	2	0	85-	1	metro	0	0	0	1	1	1	2
2452	LT elementary graduate	24.974	7	4000	5	0	6	0	0	0	3	0	85-	1	metro	0	1	1	1	3	2	2
2452	LT elementary graduate	23.7253	10	4000	6	4	6	0	0	0	3	1	85-	1	metro	0	1	0	1	2	2	2
2461	High school graduate	25.3333	0	2400	7	0	6	0	0	1	2	0	65-74	1	metro	0	0	1	0		1
2462	High school graduate	23.7387	0	3100	4	0	6	0	1	0	1	0	65-74	0	metro	0	0	0	0		1
2462	High school graduate	23.03	0	3000	5	0	6	0	1	0	1	0	65-74	0	metro	0	0	0	0	0	1	1
2462	High school graduate	23.3844	1	1800	6	0	6	0	1	0	1	0	65-74	0	metro	0	0	0	0	0	2	1
2462	High school graduate	23.7387	1	2400	7	0	6	0	1	1	2	0	65-74	0	metro	0	0	1	0	1	2	1
2463	LT elementary graduate	24	0	2400	1	0	6	1	0	0	2	0	75-84	0	metro	1	0	0	0		2
2463	LT elementary graduate	23.0681	2	1100	2	0	6	1	0	0	3	1	75-84	0	metro	1	0	1	0	1	2	2
2463	LT elementary graduate	22.2222	0	1100	3	0	6	1	0	0	1	0	75-84	0	metro	1	0	1	0	1	1	2
2463	LT elementary graduate	20.8889	8	3100	4	3	6	0	0	0	3	0	75-84	0	metro	1	0	1	1	2	3	2
2463	LT elementary graduate	20.8889	10	3000	5	1	6	0	0	0	2	0	75-84	0	metro	0	1	1	1	3	2	2
2471	LT elementary graduate	20.5049	0	360	1	0	6	0	1	1	2	0	65-74	1	metro	0	0	0	0		1
2471	LT elementary graduate	21.3333	0	540	2	0	6	0	0	0	2	0	65-74	1	metro	0	0	1	0	1	3	2
2471	LT elementary graduate	22.6409	0	400	3	0	6	0	0	0	2	1	65-74	1	metro	0	0	1	0	1	2	2
2471	LT elementary graduate	22.2222	0	550	4	0	6	0	0	0	1	0	65-74	1	metro	0	0	1	0	1	2	2
2471	LT elementary graduate	20.8889	6	3600	6	1	6	0	0	0	3	0	75-84	1	metro	0	1	0	1		3
2471	LT elementary graduate	18.718	2	400	7	0	6	0	0	0	3	1	75-84	1	city	0	1	0	1	3	3	3
2481	LT elementary graduate	26.6728	0	200	1	0	6	1	0	1	1	0	65-74	0	metro	1	0	0	0		1
2481	LT elementary graduate	27.3437	0	200	2	0	6	1	0	1	1	0	65-74	0	metro	1	0	0	0	1	1	5
2481	LT elementary graduate	26.6728	0	500	3	0	6	1	0	1	1	0	65-74	0	metro	1	0	0	0	1	1	3
2481	LT elementary graduate	26.0262	0	600	4	0	6	1	0	1	2	0	65-74	0	metro	1	0	0	0	1	1	3
2481	LT elementary graduate	26.7698	0		5	0	6	1	0	0	2	0	65-74	1	metro	1	0	0	0	1	2	3
2481	LT elementary graduate	24.1672	0	1200	7	0	6	1	0	1	2	1	75-84	1	metro		0	0	0		2
2491	LT elementary graduate	22.231	2	1200	1	0	6	1	0	0	1	0	65-74	0	metro	0	0	0	1		1
2511	LT elementary graduate	23.3067	2	1000	1	0	6	0	1	0	1	0	65-74	0	metro	0	0	1	0		1
2511	LT elementary graduate	23.3844	2	1128	2	0	6	0	1	1	1	0	65-74	0	metro	0	0	1	0	1	1	1
2511	LT elementary graduate	22.4913	2	1800	3	0	6	0	1	0	2	0	65-74	0	metro	0	0	0	0	0	1	1
2511	LT elementary graduate	22.4913	2	3000	4	0	6	0	1	0	1	0	65-74	0	metro	0	0	0	0	0	1	1
2511	LT elementary graduate	22.8374	1	2800	5	0	6	0	0	0	2	0	75-84	0	metro	0	0	0	0	0	2	1
2511	LT elementary graduate	22.4913	1	1200	6	0	6	0	0	0	2	0	75-84	0	metro	0	0	0	0	0	2	1
2511	LT elementary graduate	22.8374	1	1200	7	0	6	0	0	1	2	0	75-84	0	metro	0	0	0	0	0	1	1
2512	Middle school graduate	28.125	0	1000	1	0	6	0	0	1	1	0	65-74	1	metro	0	0	1	0		1
2512	Middle school graduate	28.125	0	1128	2	0	6	0	0	1	1	0	65-74	1	metro	0	0	1	0	1	1	1
2512	Middle school graduate	30.8185	0	1800	3	0	6	0	0	0	2	0	65-74	1	metro	0	0	0	0	0	1	1
2512	Middle school graduate	31.2295	0	3000	4	0	6	0	0	0	1	0	65-74	1	metro	0	0	0	0	0	1	1
2512	Middle school graduate	30.8185	0	2800	5	0	6	0	0	0	2	0	65-74	1	metro	0	0	0	0	0	1	1
2512	Middle school graduate	30.8012	0	1200	6	0	6	0	0	0	2	0	75-84	1	metro	0	0	0	0	1	2	5
2512	Middle school graduate	32.4662	0	1200	7	0	6	0	0	0	2	0	75-84	1	metro	0	0	0	0	0	1	4
2521	LT elementary graduate	26.2227	7	800	1	0	6	0	0	0	1	0	85-	0	metro	0	0	0	0		2
2521	LT elementary graduate		3	800	2	0	6	0	0	0	1	0	85-	0	metro	0	0	1	0	1	3	2
2521	LT elementary graduate	24.8889	10	2160	3	0	6	0	0	0	2	0	85-	0	metro	0	0	1	0	1	1	2
2521	LT elementary graduate	25.1096	4	1100	4	0	6	0	0	0	1	0	85-	0	metro	0	0	1	0	1	1	2
2521	LT elementary graduate	24.653	10	108	5	0	6	0	0	0	1	0	85-	0	metro	0	0	1	0	1	1	2
2521	LT elementary graduate	24.9896	10	620	6	2	6	0	0	0	2	0	85-	0	metro	0	0	1	0	1	1	2
2521	LT elementary graduate	25.9151	7	1000	7	0	6	0	0	0	2	0	85-	0	metro	0	0	1	0	1	3	2
2522	LT elementary graduate	24.3865	2	800	1	0	6	1	0	0	1	0	65-74	0	metro	1	0	0	0		1
2522	LT elementary graduate	24.6094	2	800	2	0	6	1	0	0	1	0	65-74	0	metro	1	0	1	0	1	1	1
2522	LT elementary graduate	23.7118	0	2160	3	0	6	0	0	0	1	0	75-84	0	metro	1	0	1	0	1	1	1
2522	LT elementary graduate	23.0518	2	1100	4	0	6	0	0	0	1	0	75-84	0	metro	1	0	0	0	0	1	1
2522	LT elementary graduate	21.3039	1	108	5	0	5	0	0	0	2	1	75-84	0	metro	1	1	1	1	3	2	1
2522	LT elementary graduate	24.4646	2	620	6	0	6	0	0	0	1	0	75-84	0	metro	1	1	1	1	3	2	1
2523	LT elementary graduate	27.0552	0	800	1	0	6	0	0	0	1	0	65-74	1	metro	0	0	0	0		1
2523	LT elementary graduate	24.0346	0	800	2	0	6	0	0	1	1	0	65-74	1	metro	0	0	1	0	1	1	1
2523	LT elementary graduate	27.0552	0	2160	3	0	6	0	0	0	1	0	75-84	1	metro	0	0	1	0	1	1	1
2523	LT elementary graduate	26.0584	0	1100	4	0	6	0	0	0	1	0	75-84	1	metro	0	0	0	0	0	2	1
2523	LT elementary graduate	26.5643	0	108	5	0	6	0	0	0	1	0	75-84	1	metro	0	1	1	1	3	2	1
2523	LT elementary graduate	26.9127	0	620	6	0	6	0	0	0	2	0	75-84	1	metro	0	1	1	1	3	2	1
2523	LT elementary graduate	26.0584	0	1000	7	0	6	0	0	1	4	0	75-84	1	metro	0	1	0	1	2	4	6
2531	High school graduate	21.8776	0	1500	1	0	6	1	0	1	1	0	65-74	1	metro	1	0	0	0		1
2531	High school graduate	21.7079	2	1500	2	0	6	1	0	1	1	0	65-74	1	metro	1	0	0	0	0	1	1
2531	High school graduate	20.5191	2	1200	3	0	6	0	0	1	1	1	65-74	1	metro	1	0	0	1	1	1	1
2532	High school graduate	23.6128	0	1500	1	0	6	0	0	1	1	0	65-74	0	metro	0	0	0	1		1
2532	High school graduate	23.6128	0	1500	2	0	6	0	0	1	1	0	65-74	0	metro	0	0	0	0	0	1	1
2532	High school graduate	23.6128	0	1200	3	0	6	0	0	1	1	0	65-74	0	metro	0	0	0	0	0	1	1
2532	High school graduate	24.0344	0	1100	4	0	6	0	0	1	1	0	65-74	0	metro	0	0	0	0	0	2	6
2532	High school graduate	23.6128	0	1100	5	0	6	0	0	1	1	0	65-74	0	metro	0	0	0	0	0	1	2
2532	High school graduate	24.0344	0	1100	6	0	6	0	0	1	1	0	75-84	0	metro	0	0	0	0	0	1	2
2532	High school graduate	24.0344	0	1500	7	0	6	0	0	1	1	0	75-84	0	metro	0	0	0	0	1	1	5
2541	LT elementary graduate	22.4913	2	1500	1	0	6	1	0	1	2	0	65-74	1	metro	0	0	0	0		3
2541	LT elementary graduate	22.3214	2	150	2	0	6	1	0	1	1	0	75-84	1	metro	0	1	1	0	2	1	1
2542	LT elementary graduate	19.1467	0	1500	1	0	6	0	0	0	2	1	65-74	0	metro	0	0	0	0		1
2542	LT elementary graduate	20	0	150	2	0	6	0	0	0	1	0	65-74	0	metro	0	0	1	0	1	1	1
2542	LT elementary graduate	22.8269	0	1000	3	0	6	0	0	0	2	0	75-84	0	metro	0	0	1	0	1	2	6
2542	LT elementary graduate	24.653	0	550	4	0	6	0	0	0	1	0	75-84	0	metro	0	0	1	0	1	2	2
2542	LT elementary graduate	22.2222	0	400	5	0	6	0	0	0	1	1	75-84	0	metro	0	0	1	0	1	1	2
2542	LT elementary graduate	24.064	0	500	6	0	6	0	0	0	2	0	75-84	0	metro	0	0	0	1	1	2	2
2542	LT elementary graduate	23.6013	0	500	7	0	6	0	0	0	3	0	75-84	0	metro	0	0	1	0	1	2	2
2561	LT elementary graduate	25.3902	0	1500	1	0	6	0	0	1	2	0	65-74	0	metro	0	0	0	0		1
2561	LT elementary graduate	23.8728	0	1700	2	0	6	0	0	1	1	1	65-74	1	metro	0	0	0	0	0	1	4
2561	LT elementary graduate	27.0552	0	1740	3	0	6	0	0	1	2	0	75-84	1	metro	0	0	0	0	0	1	2
2561	LT elementary graduate	24.6548	0	2000	4	0	6	0	0	1	1	1	75-84	1	metro	0	0	0	0	0	1	2
2561	LT elementary graduate	22.8928	0	2000	5	0	6	0	0	0	2	1	75-84	1	metro	0	0	0	0	0	2	2
2571	High school graduate	27.0552	0	3480	3	0	6	0	0	0	1	0	65-74	0	metro	0	1	0	0		1
2571	High school graduate	27.4714	0	7400	4	0	6	0	0	1	1	0	65-74	0	metro	0	1	0	1	2	1	1
2571	High school graduate	26.986	0	7000	5	0	6	0	0	0	1	0	65-74	0	metro	0	0	0	0	0	1	1
2571	High school graduate	27.0552	0	5000	6	0	6	0	0	0	1	0	65-74	0	metro	0	0	0	0	1	1	5
2571	High school graduate	27.0552	0	5000	7	0	6	0	0	1	1	0	65-74	0	metro	0	0	0	0	0	1	4
2572	College graduate	24.3375	1	3000	1	0	6	1	0	1	1	0	65-74	0	metro	0	0	0	1		1
2572	College graduate	23.6614	3	3360	2	0	6	1	0	1	1	0	65-74	0	metro	0	0	0	1	1	1	1
2572	College graduate	26.3656	2	3480	3	0	6	1	0	0	1	0	65-74	0	metro	0	0	0	1	1	1	1
2572	College graduate	25.0593	2	7400	4	0	6	1	1	0	1	0	65-74	0	metro	0	0	1	1	2	1	1
2572	College graduate	23.6614	0	7000	5	0	6	1	0	0	1	1	75-84	0	metro	0	0	0	0	0	1	1
2572	College graduate	25.7276	2	5000	6	0	6	1	0	0	1	0	75-84	0	metro	0	0	0	0	0	1	1
2572	College graduate	23.6614	1	5000	7	0	6	1	0	1	1	1	75-84	1	metro	0	0	0	0	0	1	1
2581	Middle school graduate	20.9573	0	1824	5	0	6	1	0	1	1	1	65-74	0	metro	0	0	0	0		1
2581	Middle school graduate	21.6333	0	4500	6	0	6	1	1	0	1	0	65-74	0	metro	0	0	0	0	0	1	1
2581	Middle school graduate	21.6333	1	4500	7	0	6	1	1	1	1	0	65-74	0	metro	0	0	0	0	0	1	1
2582	High school graduate	18.1312	0	4500	7	0	6	0	0	1	1	0	65-74	0	metro	0	0	0	0		1
2591	LT elementary graduate	21.3675	0	2000	1	0	6	0	0	0	1	0	75-84	0	metro	0	0		1		1
2591	LT elementary graduate	22.8329	0	2000	2	0	6	0	0	0	1	0	75-84	1	metro	0	0		0	0	1	2
2591	LT elementary graduate	22.719	0	2300	3	0	6	0	0	0	1	0	75-84	1	metro	0	0		1	1	1	2
2591	LT elementary graduate	22.4766	0	2500	4	0	6	0	0	0	2	0	75-84	1	metro	0	0		1	1	1	2
2591	LT elementary graduate	22.8928	0	3500	5	0	6	0	0	0	2	0	75-84	1	metro	0	0		0	0	2	2
2591	LT elementary graduate	22.3478	2	4200	6	0	6	0	0	0	2	0	85-	1	metro	0	0		1	1	2	2
2592	Middle school graduate	23.5294	0	3500	5	0	6	1	1	0	2	0	65-74	0	metro	1	0	1	0		1
2592	Middle school graduate	23.1834	1	4200	6	0	6	1	1	0	1	0	65-74	0	metro	1	0	0	0	0	1	1
2593	LT elementary graduate	23.634	0	4200	6	0	6	1	1	0	1	0	65-74	0	metro	0	0	0	0		1
2601	College graduate	22.1297	2	3000	1	0	6	1	0	1	1	0	65-74	0	metro	0	0	0	0		1
2601	College graduate	20.8086	2	2000	2	0	6	1	0	1	1	0	65-74	0	metro	0	0	0	0	0	1	1
2601	College graduate	22.9854	2	1600	3	0	6	1	0	1	1	0	65-74	0	metro	0	0	1	0	1	1	1
2601	College graduate	23.5294	2	1800	4	0	6	1	0	1	1	0	65-74	0	metro	0	0	0	0	0	1	1
2601	College graduate	23.5294	0	1080	5	0	6	1	0	1	2	0	65-74	0	metro	0	0	0	0	0	1	1
2601	College graduate	22.4913	1	1620	6	0	6	1	0	1	1	0	75-84	0	metro	0	0	0	0	1	1	5
2601	College graduate	22.4913	2	1600	7	0	6	1	0	1	1	0	75-84	0	metro	0	0	0	0	0	1	4
2602	LT elementary graduate	25.3333	0	1600	3	0	6	0	0	0	1	0	65-74	0	metro	0	0	1	0		1
2602	LT elementary graduate	24.9989	0	1800	4	0	6	0	0	0	1	0	65-74	0	metro	0	0	0	0	0	1	1
2602	LT elementary graduate	24.1217	0	1080	5	0	6	0	0	0	1	1	65-74	0	metro	0	0	0	0	0	1	1
2602	LT elementary graduate	23.6832	0	1620	6	0	6	0	0	0	2	0	65-74	0	metro	0	0	0	0	0	2	1
2602	LT elementary graduate	23.2446	0	1600	7	0	6	0	0	1	1	0	65-74	0	metro	0	0	0	0	0	1	1
2611	Middle school graduate	21.9713	3	2800	7	0	6	0	0	0	3	1	65-74	1	metro	0	1		1		3
2612	LT elementary graduate	24.974	0	2800	7	0	6	0	0	0	2	0	65-74	0	metro	0	1		1		2
2621	LT elementary graduate	22.0386	0	1000	1	0	6	0	0	0	1	0	65-74	0	metro	0	0	0	0		1
2621	LT elementary graduate	22.0386	0	3000	2	0	6	0	0	1	1	0	65-74	0	metro	0	0	0	0	0	1	2
2621	LT elementary graduate	22.0386	0	348	3	0	6	0	0	0	1	0	65-74	0	metro	0	0	0	0	0	1	2
2621	LT elementary graduate	23.1405	0	2600	4	0	6	0	0	0	1	0	65-74	0	metro	0	0	0	0	0	1	2
2621	LT elementary graduate	23.5078	0	2600	5	0	6	0	0	0	2	0	75-84	0	metro	0	0	1	0	1	2	2
2621	LT elementary graduate	22.4059	0	2800	6	0	6	0	0	0	1	0	75-84	0	metro	0	0	0	0	0	1	2
2621	LT elementary graduate	22.7732	0	3000	7	0	6	0	0	1	1	0	75-84	0	metro	0	1	0	0	1	1	2
2631	LT elementary graduate		6		1	1	6	0	0	0	3	0	75-84	0	metro	0	0	1	0		3
2631	LT elementary graduate		1		2	0	6	0	0	0	4	0	75-84	0	metro	0	1	1	1	3	3	2
2641	LT elementary graduate	23.5078	1	1800	6	0	6	1	1	0	1	0	65-74	1	metro	1	0	0	0		1
2641	LT elementary graduate	22.7732	1	1800	7	0	6	1	1	1	1	0	65-74	1	metro	1	0	1	0	1	1	4
2642	Middle school graduate	21.7778	0	1800	7	0	6	0	1	1	1	0	65-74	0	metro	0	0	0	0		1
2651	Middle school graduate	21.7181	0	2500	1	0	6	1	1	0	1	0	65-74	0	metro	0	0	0	0		1
2651	Middle school graduate	21.7181	2	1200	2	0	6	1	1	0	1	0	65-74	0	metro	0	0	1	0	1	1	1
2651	Middle school graduate	21.6333	1	1440	3	0	6	1	1	0	1	0	65-74	0	metro	0	0	1	0	1	1	1
2651	Middle school graduate	21.7181	1	1500	4	0	6	1	1	0	1	0	65-74	0	metro	0	0	0	0	0	1	1
2651	Middle school graduate	22.0522	0	500	5	0	6	1	0	1	1	0	75-84	0	metro	0	0	1	0	1	1	1
2651	Middle school graduate	22.0522	2	500	6	0	6	1	0	1	1	0	75-84	0	metro	0	0	1	0	1	1	1
2651	Middle school graduate	23.3887	0	700	7	0	6	1	0	1	2	0	75-84	0	metro	0	0	0	0	0	1	1
2652	LT elementary graduate	25.9695	0	1200	2	0	6	0	0	0	1	0	65-74	1	metro	0	0	1	0		1
2652	LT elementary graduate	23.7253	0	1440	3	0	6	0	0	0	1	0	65-74	1	metro	0	1	1	1	3	1	1
2652	LT elementary graduate	21.3593	0	1500	4	0	6	0	0	0	2	1	65-74	1	metro	0	1	0	1	2	3	1
2652	LT elementary graduate	22.6409	0	500	5	0	6	0	0	0	2	0	65-74	1	metro	0	1	1	1	3	2	1
2652	LT elementary graduate	22.2137	0	500	6	0	6	0	0	0	2	0	65-74	1	metro	0	1	1	1	4	2	5
2652	LT elementary graduate	21.3593	0	700	7	0	6	0	0	0	2	0	75-84	1	metro	0	1	0	1	2	2	4
2671	LT elementary graduate	23.03	1	2000	1	0	4	0	1	0	1	0	65-74	0	metro	1	1	0	1		1
2671	LT elementary graduate	23.03	2	1000	2	0	4	0	1	0	1	0	65-74	0	metro	1	0	0	0	0	1	1
2671	LT elementary graduate	23.03	1	1000	3	0	6	0	1	0	1	0	65-74	0	metro	1	0	0	0	0	1	1
2671	LT elementary graduate	22.3214	2	800	4	0	6	0	1	0	1	0	65-74	0	metro	1	0	0	0	0	2	1
2671	LT elementary graduate	23.03	1	1200	5	0	6	0	1	0	2	0	65-74	1	metro	1	1	0	1	2	2	1
2671	LT elementary graduate	22.3214	1	2000	6	0	6	0	1	0	2	0	75-84	1	metro	1	1	0	1	3	1	5
2671	LT elementary graduate	20.5499	1	2000	7	0	6	0	1	0	2	1	75-84	1	metro	1	0	0	0	0	2	4
2672	LT elementary graduate	28.764	0	800	4	0	6	1	1	0	1	1	65-74	0	metro	0	0	0	0		1
2672	LT elementary graduate	29.1363	0	1200	5	0	6	0	1	0	2	0	65-74	0	metro	0	1	0	0	1	2	1
2672	LT elementary graduate	29.5525	0	2000	6	0	6	0	0	0	2	0	65-74	0	metro	0	0	0	1	2	1	5
2672	LT elementary graduate	31.2175	1	2000	7	0	6	0	0	0	1	0	65-74	0	metro	0	0	0	0	0	1	4
2681	LT elementary graduate	21.1073	2	1700	4	0	6	1	1	0	1	0	65-74	1	metro	1	0	0	0		2
2681	LT elementary graduate	20.7612	0	1700	5	0	6	1	1	0	2	0	65-74	1	metro	1	0	0	0	0	2	1
2681	LT elementary graduate	21.4533	1	2000	6	0	6	1	1	0	2	0	65-74	1	metro	1	0	0	0	1	2	5
2681	LT elementary graduate	20.4152	1	2000	7	0	6	1	0	0	1	0	65-74	1	metro	1	0	1	0	1	1	4
2682	LT elementary graduate	24.4646	0	1700	5	0	6	1	0	0	2	0	65-74	1	metro	0	1	0	1		2
2682	LT elementary graduate	24.0882	0	2000	6	0	6	1	0	0	1	0	65-74	1	metro	0	0	0	0	1	2	5
2682	LT elementary graduate	24.841	0	2000	7	0	6	1	0	0	1	0	65-74	1	metro	0	1	1	1	3	2	4
2691	High school graduate	24.2215	1	3000	1	0	6	1	1	0	1	0	65-74	0	metro	0	0	0	0		1
2691	High school graduate	23.1834	1	3000	2	0	6	1	1	0	1	0	65-74	0	metro	0	0	0	0	0	1	1
2691	High school graduate	24.2215	2	1500	3	0	6	1	1	0	1	0	65-74	0	metro	0	1	1	1	3	1	1
2691	High school graduate	23.1834	2	1500	4	0	6	1	1	0	1	0	65-74	0	metro	0	1	0	1	2	1	1
2691	High school graduate	22.4913	0	2400	5	0	6	1	0	0	2	1	75-84	0	metro	0	0	1	0	1	2	1
2691	High school graduate	22.4913	2	2500	6	0	6	1	0	0	2	0	75-84	0	metro	0	1	0	1	3	2	5
2691	High school graduate	23.1834	0	600	7	0	6	1	0	0	1	0	75-84	0	metro	0	1	0	1	2	1	4
2692	LT elementary graduate	23.4952	0	3000	2	0	6	0	1	0	1	0	65-74	0	metro	0	0	1	0		1
2692	LT elementary graduate	21.3593	0	1500	3	0	6	0	0	0	1	1	65-74	0	metro	0	1	1	1	3	2	1
2692	LT elementary graduate	23.1911	0	1500	4	0	6	0	1	0	1	0	65-74	0	metro	0	1	0	1	2	1	1
2692	LT elementary graduate	23.1911	0	2400	5	0	6	0	0	0	2	0	65-74	1	metro	0	1	1	1	3	1	1
2692	LT elementary graduate	22.7694	0	2500	6	0	6	0	0	0	2	0	65-74	1	metro	0	1	0	1	2	2	1
2692	LT elementary graduate	20.2395	0	600	7	0	6	0	0	0	3	1	75-84	1	metro	0	1	1	1	3	2	1
2701	LT elementary graduate	29.2101	6	2000	1	0	6	1	0	0	2	0	75-84	0	metro	0	0	0	0		1
2701	LT elementary graduate	26.6728	5		2	0	6	1	0	0	2	0	75-84	0	metro	0	0	0	0	0	2	2
2701	LT elementary graduate	30.4272	2	5000	3	0	4	1	0	0	1	0	75-84	0	metro	0	0	1	0	1	1	2
2701	LT elementary graduate	32.4661	3	5000	4	0	6	0	0	0	2	0	75-84	0	metro	0	0	0	1	1	2	2
2701	LT elementary graduate	31.1846	3	2300	5	0	6	0	0	0	2	1	85-	0	metro	0	1	0	1	2	2	2
2702	Middle school graduate	27.6095	0	2300	5	0	6	1	0	0	1	1	65-74	0	metro	1	0	0	0		1
2702	Middle school graduate	27.968	1	2300	6	0	6	1	0	1	1	0	65-74	0	metro	1	0	0	0	0	1	1
2702	Middle school graduate	28.6851	0	1000	7	0	6	1	0	1	1	0	65-74	0	rural	1	0	0	0	0	1	1
2721	LT elementary graduate	22.6003	1		1	0	4	0	0	0	2	1	75-84	1	metro	0	0		0		3
2731	LT elementary graduate	28.2284	0		1	0	6	0	0	0	1	0	65-74	0	metro	0	0	1	1		2
2732	LT elementary graduate	24.093	2		1	1	6	1	0	1	2	1	65-74	1	metro	1	0	1	1		3
2751	LT elementary graduate	21.4844	0	1000	4	0	6	0	0	0	1	0	65-74	1	metro	0	0	0	0		1
2751	LT elementary graduate	21.875	0	200	5	0	6	0	0	0	2	0	65-74	1	metro	0	0	0	0	0	2	1
2751	LT elementary graduate	21.7555	0	200	6	0	6	0	0	0	2	0	65-74	1	metro	0	1	0	1	3	2	5
2751	LT elementary graduate	22.0317	0	700	7	0	6	0	1	1	1	0	65-74	1	metro	0	0	0	0	0	2	4
2752	LT elementary graduate	23.3067	0	600	1	0	6	1	0	0	2	0	65-74	0	metro	1	1	1	1		2
2752	LT elementary graduate	23.4375	2	612	2	0	6	1	1	0	1	0	65-74	0	metro	1	0	1	0	1	1	1
2752	LT elementary graduate	22.1003	1	600	3	0	6	1	0	0	1	0	65-74		metro	1	0	0	0	0	1	1
2752	LT elementary graduate	23.4375	2	1000	4	0	6	1	0	0	1	0	65-74	0	metro	1	0	0	0	0	1	1
2752	LT elementary graduate	24.2187	0	200	5	0	6	1	0	0	2	0	75-84	0	metro	1	0	0	0	0	2	1
2752	LT elementary graduate	21.4844	1	200	6	0	6	1	0	0	2	1	75-84	0	metro	1	1	0	1	3	2	5
2752	LT elementary graduate	21.875	4	700	7	0	6	1	0	0	1	0	75-84	0	metro	1	1	0	1	2	2	4
2761	LT elementary graduate	21.3593	0		2	0	6	0	0	0	2	0	65-74	0	metro	0	0	1	0		1
2761	LT elementary graduate	21.3593	0	450	3	0	6	0	0	0	1	0	65-74	0	metro	0	0	1	0	1	1	1
2761	LT elementary graduate	22.6409	0	2572	4	0	6	0	0	0	3	0	65-74	0	city	0	0	1	1	2	1	1
2761	LT elementary graduate	21.7865	0	4800	5	0	6	0	0	0	3	0	65-74	0	city	0	0	1	1	2	1	1
2761	LT elementary graduate	22.6409	0	4800	6	0	6	0	0	0	2	0	65-74	0	city	0	0	1	1	3	3	5
2761	LT elementary graduate	22.6409	0	4800	7	0	4	0	0	1	1	0	75-84	0	city	0	0	1	1	2	1	4
2762	LT elementary graduate	23.7387	0	0	1	0	6	1	0	0	2	0	65-74	0	metro	1	0	1	1		2
2762	LT elementary graduate	21.6128	2		2	0	6	1	0	0	1	0	65-74	0	metro	0	0	1	0	1	1	1
2762	LT elementary graduate	18.7783	1	450	3	0	6	1	0	0	2	0	65-74	0	metro	0	0	1	0	1	1	1
2762	LT elementary graduate	17.7154	0	2572	4	0	6	1	0	0	1	0	65-74	0	city	0	0	1	1	2	1	1
2762	LT elementary graduate	17.7154	0	4800	5	0	6	1	0	0	1	0	75-84	0	city	0	1	1	1	3	2	1
2762	LT elementary graduate	17.4191	0	4800	6	0	6	1	0	0	1	0	75-84	0	city	0	0	1	1	3	1	5
2762	LT elementary graduate	17.4191	0	4800	7	0	4	1	0	0	2	0	75-84	0	city	0	0	1	1	2	2	4
2771	High school graduate	21.6311	0	1500	4	0	6	1	1	0	1	0	65-74	0	metro	0	0	0	0		1
2771	High school graduate	21.5019	0	1500	5	0	6	1	1	0	1	0	65-74	0	metro	0	0	0	0	1	1	3
2771	High school graduate	22.3133	0	2500	6	0	6	1	1	0	1	0	65-74	0	metro	0	0	0	0	1	1	3
2771	High school graduate	22.3133	0	2200	7	0	6	1	1	1	2	0	65-74	0	metro	0	0	0	1	2	2	3
2772	College graduate	23.5078	2	2200	4	0	6	1	0	1	1	0	65-74	0	metro	1	0	0	0		1
2772	College graduate	23.8751	0	2300	5	0	6	1	0	0	1	0	65-74	0	city	1	0	0	0	0	1	1
2772	College graduate	23.8751	2	2300	6	0	6	1	0	0	1	0	65-74	0	city	1	0	0	0	1	1	5
2773	Middle school graduate	24.4444	0	2300	5	0	6	1	0	0	1	0	65-74	0	city	0	0	0	0		1
2773	Middle school graduate	23.5556	0	2300	6	0	6	1	0	0	1	0	65-74	0	city	0	0	0	0	0	1	1
2781	LT elementary graduate	19.9184	0		1	0	4	1	0	0	1	0	65-74	0	metro	0	1	1	0		2
2781	LT elementary graduate	17.9151	1	400	2	0	6	1	0	0	2	1	75-84	0	metro	0	1	0	1	2	2	1
2781	LT elementary graduate	15.6735	10	200	4	7	6	0	0	0	4	1	75-84	0	metro	0	1	0	1		4
2781	LT elementary graduate	15.1936	10	2500	5	7	6	0	0	0	4	1	75-84	0	metro	0	1	0	1	2	4	1
2782	LT elementary graduate	17.7778	0		1	0	4	0	0	0	2	1	65-74	0	metro	0	0	1	1		3
2782	LT elementary graduate	19.1111	0	400	2	0	6	0	0	0	2	0	65-74	0	metro	0	1	0	1	2	2	1
2782	LT elementary graduate	17.3333	0	200	4	0	6	0	0	0	3	1	65-74	0	metro	0	1	0	1		3
2782	LT elementary graduate	20.0877	4	2500	5	0	6	0	0	0	4	0	75-84	0	metro	0	0	0	0	0	3	1
2782	LT elementary graduate	19.1746	0	4000	6	0	6	0	0	0	2	0	75-84	0	metro	0	0	1	0	1	2	6
2782	LT elementary graduate	19.4363	0	2500	7	0	6	0	0	1	2	0	75-84	0	metro	0	0	0	0	0	2	2
2791	High school graduate	26.449	2	2000	3	0	6	0	1	1	1	0	65-74	1	metro	0	1	0	0		1
2791	High school graduate	25.7959	1	1800	4	0	6	0	1	1	1	0	65-74	1	metro	0	0	0	0	0	1	1
2791	High school graduate	25.763	1	2100	5	0	6	0	1	0	1	0	65-74	1	metro	0	0	0	0	0	2	1
2791	High school graduate	22.8571	1	3000	6	0	6	0	1	0	1	1	65-74	1	metro	0	0		0	0	2	1
2791	High school graduate	21.2245	1	3000	7	0	6	0	1	0	1	1	65-74	1	metro	0	0		0	0	1	1
2792	Middle school graduate	28.0404	0	1800	4	0	6	0	0	1	1	0	65-74	0	metro	0	0	0	1		1
2792	Middle school graduate	27.5873	0	2100	5	0	6	0	0	0	2	0	65-74	0	metro	0	1	0	1	2	1	1
2792	Middle school graduate	26.7094	0	3000	6	0	6	0	0	0	1	1	65-74	0	metro	0	1		1	2	2	1
2792	Middle school graduate	28.764	0	3000	7	0	6	0	0	0	1	0	65-74	0	metro	0	0		0	0	1	1
2801	Middle school graduate	19.9219	0	170	1	0	4	1	1	0	3	1	65-74	0	metro		1	1	1		3
2811	LT elementary graduate	25.6369	0	2000	2	0	6	0	0	1	1	0	65-74	0	metro	0	1	0	1		1
2811	LT elementary graduate	28.1943	2	2000	3	0	6	0	0	1	2	0	65-74	0	metro	0	0	0	0	0	1	1
2811	LT elementary graduate	27.4714	2	1800	4	0	6	0	0	0	1	1	65-74	0	metro	0	0	0	0	0	1	1
2811	LT elementary graduate	28.3039	4	1800	5	0	6	0	0	0	2	0	65-74	0	metro	0	1	0	1	2	1	1
2811	LT elementary graduate	27.7671	8	1800	6	1	6	0	0	0	2	0	65-74	0	metro	0	1	0	1	3	2	5
2811	LT elementary graduate	26.9127	6	2700	7	0	6	0	0	1	2	0	75-84	0	metro	0	1	0	1	2	2	4
2812	High school graduate	25.1559	0	2000	2	0	6	0	0	1	1	0	65-74	0	metro	0	0	0	0		1
2812	High school graduate	23.3887	0	2000	3	0	6	0	0	1	1	0	65-74	0	metro	0	0	0	0	0	1	1
2812	High school graduate	24.6755	2	1800	4	0	6	0	0	1	1	0	65-74	0	metro	0	0	0	0	0	1	1
2812	High school graduate	24.9135	0	1800	5	0	6	0	0	0	1	0	65-74	0	metro	0	0	0	0	0	1	1
2812	High school graduate	24.2215	0	1800	6	0	6	0	0	1	1	0	65-74	0	metro	0	0	0	0	1	1	5
2812	High school graduate	23.5294	0	2700	7	0	6	0	0	1	1	0	75-84	0	metro	0	0	0	0	0	1	4
2821	College graduate	20.6852	0		1	0	6	1	0	1	1	0	65-74	0	metro	0	0	1	0		1
2821	College graduate	19.1001	0	1080	2	0	6	1	0	1	1	0	65-74	0	metro	0	0	0	0	0	1	1
2821	College graduate	19.5965	0	1212	3	0	6	1	0	1	1	0	65-74	0	metro	0	1	0	0	1	1	1
2821	College graduate	19.4674	1	1300	4	0	6	1	0	1	1	0	65-74	0	metro	0	1	0	1	2	1	1
2821	College graduate	20.202	0	1500	5	0	6	1	0	0	1	0	65-74	0	metro	0	0	0	0	0	1	1
2821	College graduate	18.9619	1	1800	6	0	6	1	0	0	1	0	75-84	0	metro	0	1	0	1	2	1	1
2821	College graduate	18.9619	0	1800	7	0	6	1	0	1	1	0	75-84	0	metro	0	0	0	0	0	1	1
2822	Middle school graduate	24.6548	0	1212	3	0	6	0	1	0	1	0	65-74	0	metro	0	0	0	0		1
2822	Middle school graduate	24.3418	0	1300	4	0	6	0	1	0	1	0	65-74	0	metro	0	0	0	0	0	1	1
2822	Middle school graduate	24.3418	0	1500	5	0	6	0	1	0	2	0	65-74	0	metro	0	0	0	0	0	1	1
2822	Middle school graduate	24.7475	0	1800	6	0	6	0	1	0	2	0	65-74	0	metro	0	1	0	1	2	2	1
2822	Middle school graduate	24.3418	0	1800	7	0	6	0	0	1	1	0	65-74	0	metro	0	0	0	0	0	1	1
2831	LT elementary graduate		0		1	0	6	1	0	0	1	0	75-84	0	metro	1	0	0	1		1
2831	LT elementary graduate	21.9713	2		2	0	6	1	0	1	1	0	75-84	0	metro	0	0	1	0	1	1	1
2831	LT elementary graduate	21.7181	2	170	3	0	6	0	0	1	1	0	75-84	0	metro	0	0	0	0	0	1	1
2831	LT elementary graduate	21.7181	2		4	0	6	0	0	1	1	0	75-84	0	metro	0	1	0	1	2	1	1
2831	LT elementary graduate	21.9713	1	450	5	0	6	0	0	0	2	0	75-84	1	metro	0	0	0	0	0	2	1
2831	LT elementary graduate	21.9713	1	500	6	0	6	0	0	0	1	0	85-	1	metro	0	0	1	0	1	2	1
2831	LT elementary graduate	21.9713	1	500	7	0	6	0	0	0	1	0	85-	1	metro	0	0	0	0	0	1	1
2832	LT elementary graduate	23.4952	0		1	0	6	0	0	1	1	0	65-74	0	metro	0	0	0	1		1
2832	LT elementary graduate	23.0681	0		2	0	6	0	0	1	1	0	65-74	0	metro	0	0	1	0	1	1	1
2832	LT elementary graduate	22.6409	0	170	3	0	6	0	0	1	1	0	65-74	0	metro	0	0	0	0	0	1	1
2832	LT elementary graduate	21.0962	0		4	0	6	0	0	1	1	0	65-74	0	metro	0	0	0	0	0	1	1
2832	LT elementary graduate	20.9566	0	450	5	0	6	0	0	0	1	0	75-84	0	metro	0	1	0	0	1	2	1
2832	LT elementary graduate	19.563	0	500	6	0	6	0	0	0	3	1	75-84	0	metro	0	0	1	0	1	3	1
2832	LT elementary graduate	17.898	0	500	7	0	6	0	0	1	1	1	75-84	0	metro	0	0	0	0	0	1	1
2841	LT elementary graduate		0		1	0	6	1	0	1	3	0	65-74	0	metro	1	0	1	1		2
2841	LT elementary graduate	25.3906	0	500	2	0	6	1	1	0	2	0	65-74	0	metro	0	1	1	1	3	1	1
2841	LT elementary graduate	24.6094	1	840	3	0	6	1	1	0	2	0	65-74	0	metro	0	1	1	1	3	2	1
2841	LT elementary graduate	26.3702	2	1000	4	0	6	1	0	0	1	0	75-84	0	metro	0	1	1	1	3	1	1
2841	LT elementary graduate	26.2985	0	300	5	0	6	1	0	0	2	0	75-84	0	metro	0	1	1	1	3	2	1
2841	LT elementary graduate	24.2439	1	620	6	0	6	1	0	0	3	1	75-84	0	metro	0	1	1	1	3	2	1
2841	LT elementary graduate	23.1247	1	800	7	0	6	1	1	0	1	0	75-84	0	metro	0	1	1	1	3	1	1
2842	LT elementary graduate	22.0317	1		1	0	6	0	0	0	3	1	65-74	0	metro	0	1	1	1		3
2842	LT elementary graduate	19.2277	0	500	2	0	6	0	0	0	2	0	65-74	0	metro	0	0	1	0	1	2	1
2842	LT elementary graduate	19.5312	0	840	3	0	6	0	0	0	1	1	65-74	0	metro	0	1	1	1	3	2	1
2842	LT elementary graduate	18.026	0	1000	4	0	6	0	0	0	2	1	65-74	0	metro	0	1	1	1	3	1	1
2842	LT elementary graduate	18.662	0	300	5	0	6	0	0	0	1	0	75-84	0	metro	0	1	1	1	3	2	1
2842	LT elementary graduate	19.563	2	620	6	0	6	0	0	0	2	0	75-84	0	metro	0	1	1	1	3	3	1
2842	LT elementary graduate	18.7305	4	800	7	0	6	0	0	1	1	0	75-84	0	metro	0	1	1	1	3	2	1
2871	College graduate	21.847	0	4000	6	0	6	0	0	1	1	0	65-74	0	metro	1	1		1		1
2871	College graduate	20.5151	0	4000	7	0	6	0	0	0	1	1	65-74	0	metro	1	1		1	2	2	1
2872	High school graduate	21.4844	0	4000	7	0	6	0	0	0	1	0	65-74	0	metro	0	0		0		1
2901	High school graduate	21.2585	2	3000	4	0	6	0	0	0	1	0	65-74	1	metro	0	1	0	1		1
2901	High school graduate	21.2585	1	3000	5	0	6	0	0	0	1	0	65-74	1	metro	0	1	0	1	2	1	1
2901	High school graduate	21.9671	1	3000	6	0	6	0	0	0	2	0	65-74	1	metro	0	1	0	1	2	1	1
2901	High school graduate	21.9671	1	3000	7	0	6	0	0	1	1	0	65-74	1	metro	0	1	0	1	2	1	1
2902	High school graduate	21.4844	0	3000	6	0	6	0	0	0	3	1	65-74	0	metro	0	0	0	0		3
2902	High school graduate	22.6562	2	3000	7	0	6	0	0	0	1	0	65-74	0	metro	0	1	0	1	2	2	4
2903	LT elementary graduate	26.6667	4	1000	1	0	6	0	0	0	1	0	75-84	0	metro	0	1	1	1		1
2903	LT elementary graduate	21.7778	6		2	0	6	0	0	0	2	0	75-84	0	metro	0	1	1	1	3	2	2
2903	LT elementary graduate	24.8889	4	3000	3	4	6	0	0	0	1	0	85-	0	metro	0	1	1	1	3	1	2
2903	LT elementary graduate	21.3333	10	3000	4	3	6	0	0	0	2	1	85-	0	metro	0	1	1	1	3	3	2
2911	LT elementary graduate	23.2335	0	600	1	0	6	0	0	0	1	0	65-74	0	metro	0	1	1	1		1
2911	LT elementary graduate	22.8329	0	600	2	0	6	0	1	0	1	0	65-74	0	metro	0	0	0	0	0	1	1
2911	LT elementary graduate	22.2656	0	830	3	0	6	0	0	0	2	0	65-74	0	metro	0	1	0	1	2	1	1
2911	LT elementary graduate	22.0317	0	900	4	0	6	0	0	0	1	0	65-74	0	metro	0	1	0	1	2	1	1
2911	LT elementary graduate	21.3675	0	900	5	0	6	0	0	0	1	1	65-74	0	metro	0	1	1	1	3	1	1
2911	LT elementary graduate	20.4294	0	900	6	0	6	0	0	1	1	0	75-84	0	metro	0	0	0	0	0	2	1
2911	LT elementary graduate	20.0288	0	1000	7	0	6	0	0	1	2	0	75-84	0	metro	0	1	0	1	2	1	1
2912	Middle school graduate	27.6817	0	600	1	0	6	1	0	1	2	0	65-74	0	metro	0	1	1	1		2
2912	Middle school graduate	24.623	2	600	2	0	6	1	1	0	1	1	65-74	0	metro	0	0	1	0	1	1	1
2912	Middle school graduate	24.5675	1	830	3	0	6	1	0	0	2	0	75-84	0	metro	0	0	0	0	0	1	1
2912	Middle school graduate	27.3588	2	900	4	0	6	1	0	0	1	0	75-84	1	metro	0	0	0	0	0	1	1
2912	Middle school graduate	27.3588	0	900	5	0	6	1	0	0	1	0	75-84	1	metro	0	1	1	1	3	1	1
2912	Middle school graduate	26.3656	1	900	6	0	6	1	0	1	2	0	75-84	1	metro	0	0	0	0	0	2	1
2912	Middle school graduate	27.0416	1	1000	7	0	6	1	0	1	1	0	75-84	1	metro	0	1	1	1	3	2	1
2921	Middle school graduate	20.0692	0		1	0	6	0	0	1	1	0	75-84	0	metro	0	0	1	1		1
2921	Middle school graduate	19.7232	2	300	2	0	6	1	0	0	1	0	75-84	0	metro	0	0	0	0	0	1	1
2921	Middle school graduate	17.9282	2	500	3	0	6	1	0	0	1	0	75-84	0	metro	0	0	0	0	0	1	1
2921	Middle school graduate	19.4932	2	1000	4	0	6	1	0	0	1	0	75-84	0	metro	0	0	0	0	0	1	1
2921	Middle school graduate	19.8352	0	2400	5	0	6	1	0	0	1	0	75-84	0	metro	0	0	1	0	1	1	1
2921	Middle school graduate	20.0692	1	1200	6	0	6	1	0	0	2	0	85-	0	metro	0	1	1	1	3	2	1
2921	Middle school graduate	19.7232	1	1200	7	0	6	0	0	1	1	0	85-	0	metro	0	1	1	1	3	1	1
2922	LT elementary graduate	21.6311	7		1	1	6	0	0	0	1	1	65-74	0	metro	0	1	1	1		2
2922	LT elementary graduate	21.2306	0	300	2	0	6	0	0	0	2	0	65-74	0	metro	0	1	0	1	2	2	1
2922	LT elementary graduate	22.0604	0	500	3	0	5	0	0	0	1	0	65-74	0	metro	0	0	0	0	0	1	1
2922	LT elementary graduate	23.4952	0	1000	4	0	6	0	0	0	1	0	75-84	0	metro	0	1	0	1	2	1	1
2922	LT elementary graduate	23.4952	0	2400	5	0	6	0	0	0	1	0	75-84	0	metro	0	1	1	0	2	1	1
2922	LT elementary graduate	23.4952	0	1200	6	0	6	0	0	0	2	0	75-84	0	metro	0	0	1	1	2	2	1
2922	LT elementary graduate	24.3496	0	1200	7	0	6	0	0	1	1	0	75-84	0	metro	0	1	1	1	3	1	1
2941	LT elementary graduate	29.5525	0	240	5	0	6	0	0	0	2	0	65-74	0	metro	0	1	1	0		2
2941	LT elementary graduate	28.3039	0	600	6	0	6	0	0	0	2	0	65-74	0	metro	0	0	1	0	2	2	5
2941	LT elementary graduate	29.1363	0	800	7	0	6	0	0	0	1	0	65-74	0	metro	0	0	0	0	0	1	4
2942	LT elementary graduate	25.9516	1	240	5	0	6	0	0	0	2	0	65-74	0	metro	0	0	1	0		2
2942	LT elementary graduate	25.9516	1	600	6	0	6	0	0	0	2	0	65-74	0	metro	0	0	1	0	1	2	1
2942	LT elementary graduate	24.2215	1	800	7	0	6	0	0	0	1	1	65-74	1	metro	0	0	0	0	0	1	1
2951	High school graduate	23.9361	0		1	0	6	0	0	0	1	0	65-74	0	metro	0	0	0	1		1
2952	College graduate	20.6852	0		1	0	6	1	1	0	1	0	65-74	0	metro	1	0	0	1		1
2971	LT elementary graduate		0		1	0	6	0	0	0	2	0	65-74	0	metro	0	0	1	1		1
2971	LT elementary graduate	21.5019	0	400	2	0	6	0	0	0	1	0	65-74	0	metro	0	1	1	0	2	1	1
2971	LT elementary graduate	22.4766	0	500	3	0	6	0	1	0	1	0	65-74	0	metro	0	0	1	0	1	1	1
2971	LT elementary graduate	22.8928	0	600	4	0	6	0	0	0	1	0	75-84	0	metro	0	0	0	0	0	1	1
2971	LT elementary graduate	22.4766	0	150	5	0	6	0	0	0	2	0	75-84	0	metro	0	1	1	1	3	2	1
2971	LT elementary graduate	22.8928	0	1000	6	0	6	0	0	0	2	0	75-84	0	metro	0	0	0	0	1	1	5
2971	LT elementary graduate	19.1467	0	1000	7	0	6	0	0	0	4	1	75-84	0	metro	0	0	0	1		3
2972	LT elementary graduate		0		1	0	6	1	0	1	1	0	65-74	1	metro	0	0	1	1		2
2972	LT elementary graduate	20.4382	2	400	2	0	6	1	0	1	1	0	65-74	1	metro	0	0	1	0	1	1	1
2972	LT elementary graduate	21.1553	0	500	3	0	6	0	0	1	1	0	65-74	1	metro	0	0	1	0	1	1	1
2972	LT elementary graduate	21.9671	1	600	4	0	6	0	0	1	1	0	75-84	1	metro	0	0	0	0	0	1	1
2972	LT elementary graduate	21.6128	0	150	5	0	6	0	0	1	1	0	75-84	1	metro	0	1	0	1	2	1	1
2972	LT elementary graduate	22.231	2	1000	6	0	6	0	0	1	2	0	75-84	1	metro	0	0	0	1	1	2	1
2981			4	2400	1	0	6	0	0	0	1	0	65-74	1	metro	0	0	1	1		2
2981	LT elementary graduate	20.8889	0	2000	2	0	6	0	0	0	2	0	65-74	1	metro	0	0	1	0	1	2	2
2981	LT elementary graduate	22.2222	7	2500	4	0	6	0	0	0	2	0	75-84	1	metro	0	1	0	1		2
3002	High school graduate		0	120	1	0	6	0	0	1	1	0	65-74	1	metro	0	0	0	0		1
3002	High school graduate	23.8751	2	600	2	0	6	0	0	1	1	0	65-74	1	metro	0	0	1	0	1	1	1
3002	High school graduate	23.1405	2		3	0	6	1	0	0	2	0	65-74	1	metro	1	1	0	1	3	1	7
3002	High school graduate	23.5078	0	3000	4	0	6	0	1	0	4	0	65-74	1	metro	0	0	0	0	1	3	3
3002	High school graduate	23.8751	0	3000	5	0	6	0	1	0	2	0	75-84	1	metro	0	0	0	0	1	2	3
3002	High school graduate	23.8751	0	4200	6	0	6	0	0	0	2	0	75-84	1	metro	0	0	0	0	1	2	3
3002	High school graduate	22.7732	0	3000	7	0	6	0	0	0	2	0	75-84	1	metro	0	0	0	0	1	2	3
3011	LT elementary graduate		0	20	1	0	6	0	0	0	2	0	75-84	0	metro	0	0	0	1		2
3011	LT elementary graduate	27.1918	0	20	2	0	6	0	0	0	2	0	75-84	0	metro	0	1	1	1	4	3	3
3011	LT elementary graduate	20.8247	0	20	3	0	6	0	0	0	2	0	75-84	0	metro	0	1	0	1	3	1	3
3011	LT elementary graduate	19.2974	0	350	4	0	6	0	0	0	1	0	75-84	0	metro	0	1	1	1	4	2	3
3011	LT elementary graduate	19.2974	0	170	5	0	6	0	0	0	2	0	75-84	0	metro	0	1	0	1	3	1	3
3021	LT elementary graduate		0	1200	1	0	6	1	0	1	3	0	65-74	0	metro	1	0	1	1		4
3021	LT elementary graduate	22.2656	2	300	2	0	6	1	0	0	2	0	65-74	0	metro	1	0	1	0	1	2	1
3021	LT elementary graduate	19.5312	2	400	3	0	6	1	0	0	2	0	65-74	0	metro	0	0	0	0	0	1	1
3021	LT elementary graduate	18.8271	2	2000	4	0	6	1	0	0	2	0	75-84	0	metro	0	0	1	0	1	2	1
3021	LT elementary graduate	20.0288	0	600	5	0	6	1	0	0	2	0	75-84	0	metro	0	0	0	0	0	1	1
3021	LT elementary graduate	19.2277	1	1300	6	0	6	1	0	0	2	0	75-84	0	metro	0	0	0	0	0	3	1
3021	LT elementary graduate	17.2584	1	1200	7	0	6	0	0	0	1	1	75-84	1	metro	0	0	0	0	0	2	1
3022	LT elementary graduate	24.974	0	300	2	0	6	0	0	0	2	0	65-74	0	metro	0	0	1	0		2
3022	LT elementary graduate	21.3675	0	400	3	0	6	0	1	0	2	0	65-74	0	metro	0	0	0	0	0	1	1
3022	LT elementary graduate	22.4766	0	2000	4	0	6	0	1	0	1	0	65-74	0	metro	0	0	1	0	1	2	1
3022	LT elementary graduate	22.8928	0	600	5	0	6	0	1	0	2	0	65-74	0	metro	0	0	0	0	0	2	1
3022	LT elementary graduate	22.0604	0	1300	6	0	6	0	1	0	1	0	65-74	0	metro	0	0	0	0	0	2	1
3022	LT elementary graduate	19.2234	0	1200	7	0	6	0	0	0	1	1	75-84	1	metro	0	0	0	0	0	1	1
3031	LT elementary graduate	24.3418	0		1	0	5	0	0	0	2	0	75-84	0	metro	0	0	0	0		2
3031	LT elementary graduate	21.3593	0		2	0	6	0	0	0	1	0	75-84	0	metro	1	0	1	1	2	2	2
3031	LT elementary graduate	23.5304	1	4000	3	0	6	0	0	0	1	0	75-84	0	metro	1	1	1	1	3	2	2
3031	LT elementary graduate	23.3091	0	2400	4	0	6	0	0	0	1	0	75-84	0	metro	1	1	0	1	2	1	2
3031	LT elementary graduate	22.8928	0	2400	5	0	6	0	0	0	2	0	85-	0	metro	1	0	1	0	1	2	2
3031	LT elementary graduate	23.3091	0	1800	6	0	6	0	0	0	1	0	85-	0	metro	1	1	1	1	3	2	2
3031	LT elementary graduate	22.4766	1	1000	7	0	6	0	0	1	2	0	85-	0	metro	1	0	1	0	1	1	2
3041	College graduate	22.231	0	1000	1	0	6	0	1	1	1	0	65-74	0	metro	0	0	0	0		1
3041	College graduate	22.231	0	1000	2	0	4	0	1	1	1	0	65-74	0	metro	0	0	1	0	2	1	3
3041	College graduate	22.4996	0		3	0	6	0	1	1	1	0	65-74	0	metro	0	0	1	0	2	1	3
3041	College graduate	22.1367	0	900	4	0	6	0	1	1	1	0	65-74	0	metro	0	0	0	0	1	1	3
3041	College graduate	22.0386	0	900	5	0	6	0	1	1	1	0	75-84	0	metro	0	0	0	0	1	1	3
3041	College graduate	22.4996	0	1000	6	0	6	0	1	1	1	0	75-84	0	metro	0	0	0	0	0	1	4
3041	College graduate	23.8751	0	1300	7	0	6	0	1	1	1	0	75-84	0	metro	0	0	1	0	2	1	5
3051	LT elementary graduate	23.8054	0		1	0	6	0	0	0	2	0	65-74	0	metro	0	0	0	0		2
3051	LT elementary graduate	26.6667	0		2	0	6	0	0	0	2	0	75-84	0	metro	0	0	1	0	1	2	4
3051	LT elementary graduate	26.6667	0	1000	3	0	6	0	0	0	1	0	75-84	0	metro	0	1	0	1	2	1	2
3051	LT elementary graduate	25.4524	0	750	4	0	6	0	0	0	1	1	75-84	0	metro	0	0	0	0	0	1	2
3051	LT elementary graduate	27.1106	3		5	0	6	0	0	0	3	0	75-84	0	metro	0	0	1	0	1	2	2
3051	LT elementary graduate	26.1593	7	300	6	2	6	0	0	0	2	0	75-84	0	metro	0	0	0	1	1	1	2
3061	LT elementary graduate	23.8728	0		1	0	6	0	0	0	2	0	65-74	1	metro	0	0	0	0		1
3061	LT elementary graduate	24.8889	0		2	0	6	0	0	1	1	0	65-74	1	metro	0	1	1	0	3	1	3
3071	LT elementary graduate	22.8928	0		1	0	6	0	0	0	1	1	65-74	0	metro	0	0	0	0		1
3071	LT elementary graduate	23.5304	0		2	0	6	0	0	1	1	0	75-84	0	metro	0	0	1	0	1	1	4
3071	LT elementary graduate	24.4561	0		3	0	6	0	0	1	1	0	75-84	0	metro	0	0	1	0	1	1	2
3071	LT elementary graduate	23.9224	0	900	4	0	6	0	0	1	1	0	75-84	0	metro	0	0	0	0	0	1	2
3071	LT elementary graduate	24.0344	0		5	0	6	0	0	1	3	0	75-84	0	metro	0	0	1	0	2	3	5
3071	LT elementary graduate	24.6711	0	600	6	0	6	0	0	0	2	0	75-84	0	metro	0	0	0	0	0	2	4
3071	LT elementary graduate	24.6711	0	700	7	0	6	0	0	1	2	0	85-	0	metro	0	0	1	0	2	1	5
3081	LT elementary graduate	26.5625	0		1	0	6	0	0	0	2	0	65-74	0	metro	0	1	1	1		1
3081	LT elementary graduate	26.7698	0		2	0	6	0	0	1	1	0	75-84	0	metro	0	0	1	0	2	1	3
3081	LT elementary graduate	25.2826	0	600	3	0	6	0	0	0	2	1	75-84	0	metro	0	0	0	0	1	3	3
3081	LT elementary graduate	24.539	0	1800	4	0	6	0	0	1	2	0	75-84	0	metro	0	0	0	0	1	3	3
3081	LT elementary graduate	25.7117	0	110	5	0	6	0	0	0	2	0	75-84	1	metro	0	0	0	0	1	2	3
3081	LT elementary graduate	24.1672	0	1100	6	0	6	0	0	0	2	0	75-84	1	metro	0	0	0	0	0	2	4
3081	LT elementary graduate	25.5937	1	1400	7	0	6	0	0	0	3	0	85-	1	metro	0	0	0	0	1	2	5
3091	LT elementary graduate	21.7784	0		1	0	4	0	0	0	2	0	65-74	0	metro	0	1	1	1		3
3091	LT elementary graduate	22.2222	0		2	0	5	0	0	0	2	0	65-74	0	metro	0	0	1	0	1	3	2
3091	LT elementary graduate	20.8117	0	300	3	0	6	0	0	0	2	0	65-74	0	metro	0	0	0	0	0	2	2
3091	LT elementary graduate	19.1467	0	400	4	0	6	0	0	0	2	0	75-84	0	metro	0	0	0	0	0	2	2
3091	LT elementary graduate	20.1348	0	200	5	0	6	0	0	0	2	0	75-84	0	metro	0	0	1	0	2	1	5
3091	LT elementary graduate	20.8117	0	300	6	0	6	0	0	0	3	0	75-84	0	metro	0	0	0	1	1	2	4
3091	LT elementary graduate	21.2279	0	300	7	0	6	0	0	0	1	0	75-84	0	metro	0	0	0	0	1	1	5
3101	Middle school graduate	26.5731	0	1500	1	0	6	0	0	0	2	0	75-84	0	metro	0	0		0		2
3101	Middle school graduate	24.8016	2	1500	2	0	5	0	0	0	1	1	75-84	0	metro	0	1		0	1	1	2
3111	LT elementary graduate	24.4444	0		1	0	6	0	0	0	2	0	65-74	1	metro	0	0	0	1		1
3111	LT elementary graduate	31.8668	0	100	2	0	6	0	0	0	1	0	65-74	1	metro	0	1	1	0	3	1	3
3111	LT elementary graduate	25.3333	0	100	3	0	6	0	0	0	2	0	65-74	1	metro	0	0	1	1	3	2	3
3111	LT elementary graduate	24.4444	0	528	5	0	6	0	0	0	1	0	75-84	1	metro	0	0	1	0		1
3111	LT elementary graduate	24.8889	0	550	6	0	6	0	0	0	2	0	75-84	1	metro	0	0	1	1	3	3	3
3111	LT elementary graduate	24.8889	2	600	7	0	6	0	0	0	2	0	75-84	1	metro	0	0	1	0	2	2	3
3121	LT elementary graduate	23.4952	0		1	0	6	0	0	0	1	0	65-74	0	metro	0	0	0	1		1
3121	LT elementary graduate	25.7778	0		2	0	6	0	0	1	1	0	65-74	0	metro	0	0	0	0	0	1	1
3121	LT elementary graduate	23.7253	0	1600	3	0	4	0	0	0	1	0	65-74	0	metro	0	0	0	0	0	1	1
3121	LT elementary graduate	23.833	0	1500	4	0	6	0	0	0	1	0	65-74	0	metro	0	0	0	0	0	1	1
3121	LT elementary graduate	23.7253	0		5	0	6	0	0	0	1	0	65-74	0	metro	0	0	0	0	0	1	1
3121	LT elementary graduate	24.974	0	1100	6	0	6	0	0	0	1	0	75-84	0	metro	0	0	0	0	1	1	5
3121	LT elementary graduate	24.1415	0	2000	7	0	6	0	0	1	1	0	75-84	0	metro	0	0	0	0	0	1	4
3122	LT elementary graduate	22.0386	0		1	0	6	0	0	0	1	0	65-74	0	metro	0	0	0	1		1
3122	LT elementary graduate	25.5296	2		2	0	6	0	0	0	1	0	65-74	0	metro	0	0	0	0	0	1	1
3122	LT elementary graduate	24.8358	2	1600	3	0	6	0	0	1	1	0	75-84	0	metro	0	0	0	0	0	1	1
3122	LT elementary graduate	23.0469	2	1500	4	0	6	0	0	1	1	0	75-84	0	metro	0	0	0	0	0	1	1
3122	LT elementary graduate	22.6562	0		5	0	6	0	0	0	1	0	75-84	0	metro	0	0	0	0	0	1	1
3122	LT elementary graduate	24.2187	1	1100	6	0	6	0	0	1	2	0	75-84	0	metro	0	0	0	0	1	1	5
3122	LT elementary graduate	25.3906	1	2000	7	0	6	0	0	1	1	0	75-84	0	metro	0	0	0	0	0	1	4
3131	Middle school graduate	25.0593	10		1	4	5	1	0	0	3	0	75-84	1	metro	0	1	1	1		3
3131	Middle school graduate	21.8776	2		2	0	6	1	0	1	2	0	75-84	1	metro	0	0	0	0	0	2	2
3131	Middle school graduate	20.0474	2	220	3	0	6	1	0	0	1	0	75-84	1	metro	0	0	0	0	1	1	5
3131	Middle school graduate	21.4533	3	860	4	0	6	1	0	0	1	0	75-84	1	metro	0	0	1	0	2	2	3
3132	College graduate		10		1	7	4	1	0	0	4	0	85-	1	metro	0	1	1	1		4
3132	College graduate	24.2215	7		2	1	6	1	0	0	2	0	85-	1	metro	0	0	1	0	1	3	2
3132	College graduate	22.4913	10	200	3	7	6	1	0	0	2	1	85-	1	metro	0	1	1	1	3	2	2
3141	LT elementary graduate	21.3333	0		1	0	6	0	0	0	3	0	65-74	0	metro	0	0	0	1		2
3151	High school graduate	25.1039	0	1200	5	0	6	0	1	0	1	0	65-74	1	metro	0	0	0	0		1
3151	High school graduate	24.2382	0	1500	6	0	6	0	1	0	1	0	65-74	1	metro	0	0	0	0	0	1	1
3151	High school graduate	26.8352	0	2500	7	0	6	0	1	1	1	0	65-74	1	metro	0	0	0	0	0	1	1
3161	LT elementary graduate	24.2187	0	1000	1	0	2	0	0	1	1	0	65-74	0	metro	0	0	1	0		1
3161	LT elementary graduate	23.7118	4	1000	2	0	6	0	0	0	1	1	65-74	0	metro	0	0	0	0	0	2	1
3161	LT elementary graduate	23.8281	0	600	3	0	6	0	0	0	1	0	65-74	0	metro	0	0	0	0	0	1	1
3161	LT elementary graduate	23.7332	0	1200	4	0	6	0	0	1	1	0	65-74	1	metro	0	0	0	0	0	1	1
3161	LT elementary graduate	20.5688	0	1900	5	0	6	0	0	0	1	0	75-84	1	metro	0	0	0	0	0	1	1
3161	LT elementary graduate	21.83	0	1500	6	0	6	0	0	1	1	0	75-84	1	metro	0	0	0	0	0	1	1
3161	LT elementary graduate	24.1288	0	1500	7	0	6	0	0	0	1	0	75-84	1	metro	0	0	0	0	0	1	1
3162	High school graduate	28.2284	3	1000	1	0	2	0	0	1	1	0	65-74	0	metro	0	0	1	0		1
3162	High school graduate	27.4348	2	1000	2	0	6	1	0	1	1	0	65-74	0	metro	0	1	0	1	2	1	1
3162	High school graduate	23.5883	0	600	3	0	6	1	0	1	1	0	65-74	1	metro	0	0	0	0	0	1	1
3162	High school graduate	24.093	0	1200	4	0	6	1	0	1	1	0	65-74	1	metro	0	0	0	0	0	1	1
3162	High school graduate	25.8645	0	1900	5	0	5	1	0	0	1	0	75-84	1	metro	0	0	0	0	0	1	1
3162	High school graduate	26.5731	2	1500	6	0	6	1	0	1	1	0	75-84	1	metro	0	0	0	0	1	1	5
3162	High school graduate	27.6361	2	1500	7	1	6	1	0	1	1	0	75-84	1	metro	0	0	0	0	0	1	4
3181	LT elementary graduate	17.7557	6	2000	4	2	6	0	0	0	2	1	65-74	0	metro	0	1	0	1		3
3181	LT elementary graduate	17.5056	6	1250	5	1	5	0	0	0	2	0	65-74	0	metro	0	1	0	1	2	4	1
3181	LT elementary graduate		5	2000	6	1	6	0	0	0	3	1	65-74	0	metro	0	1	0	1	3	2	5
3182	LT elementary graduate	23.2446	0	4000	7	0	6	1	1	1	1	0	65-74	0	metro	0	0	0	0		1
3192	LT elementary graduate	20.2812	0	1200	2	0	6	0	0	0	1	0	65-74	0	metro	0	0	0	0		1
3201	LT elementary graduate	24.6094	0	4000	3	0	6	0	0	0	1	0	65-74	0	metro	0	1	0	1		1
3201	LT elementary graduate	24.1288	0	4500	4	0	6	0	0	0	1	0	65-74	0	metro	0	1	0	0	1	1	1
3201	LT elementary graduate	25.4767	0	6000	5	0	6	0	0	0	1	0	65-74	0	metro	0	0	0	0	0	1	1
3201	LT elementary graduate	26.2227	0	7000	6	0	6	0	0	0	1	0	65-74	0	metro	0	1	0	1	3	2	7
3201	LT elementary graduate	29.1363	0	8000	7	0	6	0	0	0	1	0	65-74	0	metro	0	1	0	1	2	1	4
3202	High school graduate	23.3067	1	5000	1	0	6	1	0	1	1	0	65-74	0	metro	0	0	0	0		1
3202	High school graduate	21.3039	1	3500	2	0	6	1	1	1	1	0	65-74	0	metro	1	0	0	0	0	1	1
3202	High school graduate	21.1553	0	4000	3	0	6	1	0	1	1	0	65-74	0	metro	0	0	0	0	0	1	1
3202	High school graduate	20.7008	10	4500	4	7	0	0	0	0		1	65-74	0	metro	0	1	0	1	2		1
3211	College graduate	21.0772	6	720	1	0	6	0	0	0	2	0	75-84	0	metro	0	1	0	1		1
3212	High school graduate	16.0231	0	720	1	0	6	0	0	1	1	0	65-74	0	metro	0	0	0	0		1
3212	High school graduate	16.8242	0	1300	2	0	4	0	0	1	2	1	75-84	0	metro	0	0	1	0	2	1	7
3212	High school graduate	16.0231	0	1100	4	0	6	0	0	1	3	0	75-84	0	city	0	1	1	0		3
3212	High school graduate	16.0231	0	108	5	0	6	0	0	0	2	0	75-84	0	city	0	1	1	1	4	4	3
3212	High school graduate	15.4164	7	744	6	6	6	0	0	0	2	1	75-84	0	city	0	1	1	1	3	4	4
3212	High school graduate	15.4164	10	756	7	0	4	0	0	0	4	0	85-	0	city	0	1	1	1	4	4	5
3221	High school graduate	22.8269	0	5000	6	0	6	1	0	1	1	0	65-74	0	metro	0	0	0	0		1
3221	High school graduate	22.6667	0	7000	7	0	6	1	0	0	1	0	65-74	0	city	0	0	0	0	0	1	2
3231	LT elementary graduate	20.8117	0	800	1	0	5	0	0	0	3	0	75-84	0	metro	0	1	0	1		1
3231	LT elementary graduate	21.875	0	1000	2	0	5	0	0	1	1	0	75-84	0	metro	0	1	0	1	3	1	3
3231	LT elementary graduate	21.0937	0	800	3	0	6	0	1	0	1	0	75-84	0	metro	0	1	0	1	3	1	3
3231	LT elementary graduate	21.0937	0	1300	4	0	4	0	0	0	1	0	85-	0	metro	0	1	0	1	3	1	3
3231	LT elementary graduate	22.719	0	720	5	0	6	0	0	0	1	0	85-	0	metro	0	0	0	0	1	1	3
3231	LT elementary graduate	20.0288	0	850	6	0	6	0	0	1	1	0	85-	0	metro	0	0	0	0	0	1	4
3231	LT elementary graduate	22.4766	0	1200	7	0	6	0	0	0	1	0	85-	0	metro	0	1	0	1	3	1	5
3241	LT elementary graduate	19.2234	7	7000	1	3	6	0	0	0	3	1	85-	0	metro	0	1	0	0		2
3241	LT elementary graduate	20.8117	0	5000	2	0	6	0	0	0	1	0	85-	0	metro	0	0	1	0	1	1	2
3251	LT elementary graduate	28.6851	0	1100	3	0	6	1	1	0	2	1	65-74	0	metro	0	0		0		2
3251	LT elementary graduate	29.3848	0	1400	4	0	6	1	1	1	1	0	65-74	0	metro	0	0		0	1	1	3
3251	LT elementary graduate	28.3447	0	1650	5	0	6	1	1	1	1	0	65-74	1	metro	0	1		1	3	1	3
3251	LT elementary graduate	28.3447	0	1680	6	0	6	1	0	1	4	0	65-74	1	metro	0	1		1	2	4	4
3251	LT elementary graduate	28.6851	0	240	7	0	3	1	0	1	3	0	65-74	1	metro	0	1		1	3	3	5
3261	College graduate	22.7583	0	6500	7	0	6	0	1	1	1	1	65-74	1	metro	0	0		0		1
3271	LT elementary graduate	25.8065	2	180	1	0	6	0	0	1	2	0	65-74	0	metro	0	0	0	0		3
3271	LT elementary graduate	25.7778	0	800	2	1	4	0	0	0	2	0	65-74	0	metro	0	0	0	0		2
3271	LT elementary graduate	27.1111	0	900	4	0	6	0	0	0	1	0	65-74	1	metro	0	0	0	0		2
3271	LT elementary graduate	26.6667	0	530	5	0	6	0	0	0	2	0	65-74	1	metro	0	0	0	0	1	2	3
3271	LT elementary graduate	26.6667	0	660	6	0	6	0	0	0	2	0	75-84	1	metro	0	0	0	0	1	1	3
3271	LT elementary graduate	26.6667	1	900	7	0	6	0	0	0	2	0	75-84	1	metro	0	0	0	0	1	2	3
3311	Middle school graduate	22.3133	0	3000	5	0	6	1	1	0	1	0	65-74	1	metro	0	0	0	0		1
3311	Middle school graduate	22.3133	0	3200	6	0	6	1	1	0	1	0	65-74	1	metro	0	0	1	0	1	2	1
3311	Middle school graduate	20.7031	1	4000	7	0	6	1	1	1	1	0	65-74	1	metro	0	0	0	0	0	1	1
3312	High school graduate	22.231	0	8000	4	0	6	1	1	0	1	0	65-74	0	metro	0	0	1	0		1
3312	High school graduate	21.7738	0	3000	5	0	6	1	1	0	1	0	65-74	0	metro	0	0	0	0	0	1	1
3312	High school graduate	21.7738	0	3200	6	0	6	1	1	0	1	0	65-74	0	metro	0	0	0	0	1	1	5
3312	High school graduate	22.1367	0	4000	7	0	6	1	1	0	1	0	65-74	0	metro	0	0	0	0	0	1	4
3321	High school graduate	25.9645	0	1000	1	0	6	0	0	0	1	0	65-74	0	metro	0	0	0	0		1
3331	Middle school graduate	20.0288	0	4500	6	0	6	0	0	0	1	0	65-74	0	metro	0	0	0	0		1
3331	Middle school graduate	21.3675	0	5000	7	0	6	0	0	1	1	0	65-74	0	metro	0	0	0	0		1
3341	LT elementary graduate	21.0077	0	5000	3	0	6	1	0	0	1	0	65-74	0	metro	1	0	0	1		2
3341	LT elementary graduate	21.7079	1	6000	4	0	6	0	0	0	1	0	65-74	0	metro	0	0	0	0	0	2	1
3341	LT elementary graduate	22.0581	0	1800	5	0	6	0	0	1	1	0	65-74	0	metro	0	0	0	0	0	1	1
3341	LT elementary graduate	22.4082	0	2000	6	0	6	0	0	1	1	0	65-74	0	metro	0	0	0	0	0	1	1
3341	LT elementary graduate	21.9671	0	4000	7	0	6	0	0	1	1	0	65-74	0	metro	0	0	0	0	0	1	1
3351	LT elementary graduate	18.9745	5	300	1	1	6	0	0	0	3	0	65-74	0	metro	0	1	1	1		3
3352	LT elementary graduate	22.9591	2	300	1	0	6	0	0	0	1	0	85-	1	metro	0	0	1	1		1
3352	LT elementary graduate	22.9591	0	300	2	0	4	0	0	0	3	0	85-	1	metro	0	1	1	1	4	2	7
3352	LT elementary graduate	20.202	0	300	3	0	3	1	0	0	2	1	85-	1	metro	0	1	1	1	4	3	3
3361	LT elementary graduate	21.83	0	600	1	0	6	0	1	0	1	0	65-74	0	metro	0	0	1	1		1
3361	LT elementary graduate	20.9572	0	800	2	0	6	0	1	0	1	0	65-74	0	metro	0	0	0	0	1	1	3
3361	LT elementary graduate	16.937	0	240	3	0	4	0	1	0	3	1	75-84	0	metro	0	1	1	1	4	2	3
3361	LT elementary graduate	18.8189	0	600	4	0	4	0	1	0	3	0	75-84	0	metro	0	1	1	1	4	2	3
3361	LT elementary graduate	20.3244	0	300	5	0	6	0	1	1	3	0	75-84	1	metro	0	1	1	1	4	1	3
3361	LT elementary graduate	20.202	0	1000	6	0	4	0	1	1	4	1	75-84	1	metro	0	0	1	0	1	3	4
3361	LT elementary graduate	17.8465	0	1200	7	0	4	0	0	0	4	1	75-84	1	metro	0	1	1	1	4	3	5
3371	College graduate	23.03	0	4500	4	0	6	0	1	1	1	0	65-74	0	metro	0	0	0	0		1
3371	College graduate	23.5078	0	3000	5	0	6	0	0	1	1	0	65-74	0	metro	0	0	0	0	0	1	1
3371	College graduate	23.8751	0	4000	6	0	5	0	0	1	1	0	65-74	0	metro	0	0	0	0	0	1	1
3371	College graduate	23.1405	0	4500	7	0	6	0	0	1	1	0	65-74	0	metro	0	0	0	0	0	1	1
3391	Middle school graduate	23.2335	0	360	5	0	6	1	0	1	2	0	65-74	0	metro	0	0	0	0		1
3391	Middle school graduate	22.4323	0	3500	6	0	4	0	0	1	2	0	65-74	0	metro	0	0	0	0	1	1	3
3391	Middle school graduate	22.8329	0	3500	7	0	6	0	0	1	1	0	65-74	0	metro	0	0	0	0	1	1	3
3401	LT elementary graduate	23.7332	0	300	1	0	6	0	1	1	2	0	65-74	0	metro	0	1	0	1		2
3401	LT elementary graduate	24.0346	0	850	2	0	6	0	1	1	1	0	75-84	0	metro	0	0	0	0	0	1	1
3401	LT elementary graduate	23.4375	0	600	3	0	6	0	0	0	1	0	75-84	0	metro	0	1	0	1	2	2	1
3401	LT elementary graduate	22.8329	0	650	4	0	6	0	0	0	2	0	75-84	0	metro	0	1	1	1	3	2	1
3401	LT elementary graduate	22.0317	0	250	5	0	4	0	0	0	1	0	75-84	0	metro	0	0	1	0	1	1	1
3401	LT elementary graduate	22.0317	1	384	6	0	5	0	0	0	2	0	75-84	0	metro	0	0	0	0	1	2	5
3401	LT elementary graduate	24.7475	0	540	7	0	6	0	0	0	1	0	85-	0	metro	0	1	1	1	3	1	4
3402	LT elementary graduate	26.0262	2	300	1	0	6	1	0	0	1	0	75-84	0	metro	0	0	1	1		1
3402	LT elementary graduate	26.3465	3	850	2	0	5	1	0	0	1	0	75-84	0	metro	0	1	1	1	3	1	1
3402	LT elementary graduate	20.7008	5	600	3	0	6	0	0	0	2	1	75-84	0	metro	0	1	0	1	2	2	1
3402	LT elementary graduate	19.0039	8	650	4	3	6	0	0	0	2	0	75-84	0	metro	0	1	1	1	3	2	1
3402	LT elementary graduate	18.2868	6	250	5	1	6	0	0	0	1	0	85-	0	metro	0	1	1	1	3	2	1
3402	LT elementary graduate	18.3655	7	384	6	2	6	0	0	0	3	0	85-	0	metro	0	1	0	1	2	2	1
3402	LT elementary graduate	22.1003	9	540	7	2	6	0	0	0	1	1	85-	0	metro	0	1	1	1	3	1	1
3411	High school graduate	21.7993	0	2500	7	0	6	0	1	1	1	0	65-74	0	metro	0	0	0	0		1
3421	LT elementary graduate	20.5049	0	800	1	0	4	0	0	0	3	0	75-84	0	metro	0	1	1	1		3
3421	LT elementary graduate	22.2222	2	1000	2	1	6	0	0	0	1	0	75-84	0	metro	0	1	0	1	2	1	1
3422	LT elementary graduate	23.5078	2	800	1	0	6	1	0	0	1	0	75-84	0	metro	0	0	1	1		1
3422	LT elementary graduate	23.4375	1	1000	2	0	6	1	0	0	1	0	85-	0	metro	0	0	0	0	0	1	1
3431	LT elementary graduate	21.3382	3	2000	1	0	4	1	0	1	1	0	75-84	0	metro	1	0	0	1		1
3431	LT elementary graduate	22.0317	0	1500	2	0	6	0	0	1	1	0	75-84	0	metro	0	1	1	1	3	2	1
3431	LT elementary graduate	22.8928	0	2000	3	0	6	0	0	0	1	0	75-84	0	metro	0	0	1	0	1	1	1
3431	High school graduate	21.6311	0	1800	4	0	6	0	0	1	1	0	75-84	0	metro	0	0	1	0	1	1	1
3431	High school graduate	21.7784	0	1800	5	0	6	0	0	0	1	0	85-	0	metro	0	1	0	1	2	1	1
3431	High school graduate	21.2306	1	1800	6	0	6	0	0	0	1	0	85-	0	metro	0	1	0	1	2	1	1
3431	High school graduate	21.0962	0	1200	7	0	6	0	0	0	1	0	85-	0	metro	0	1	0	1	2	1	1
3432	LT elementary graduate	21.7778	0	2000	1	0	4	0	0	1	1	0	65-74	0	metro	0	1	0	0		1
3432	LT elementary graduate	22.2222	0	1500	2	0	6	0	0	1	1	0	65-74	0	metro	0	0	1	1	2	1	1
3432	LT elementary graduate	24.4444	0	2000	3	0	6	0	0	1	1	0	65-74	0	metro	0	0	1	0	1	1	1
3432	LT elementary graduate	22.2222	0	1800	4	0	6	0	0	1	1	1	75-84	0	metro	0	0	1	0	1	1	1
3432	LT elementary graduate	22.2222	0	1800	5	0	6	0	0	0	1	0	75-84	0	metro	0	1	0	1	2	2	1
3432	LT elementary graduate	21.3333	0	1800	6	0	6	0	0	0	1	0	75-84	0	metro	0	0	0	0	0	1	1
3432	LT elementary graduate	21.9138	0	1200	7	0	6	0	0	1	1	0	75-84	0	metro	0	0	0	0	0	2	1
3441	High school graduate	23.8087	0	7000	3	0	6	0	0	1	2	0	65-74	1	metro	0	0		0		1
3441	High school graduate	23.8087	0	4500	4	0	6	0	0	1		0	65-74	1	metro	0	0	0	0	0		1
3441	High school graduate	23.5294	0	5500	5	0	6	0	0	1	1	0	65-74	1	metro	0	0		0	0	1	1
3441	High school graduate	22.4913	3	6000	6	0	6	0	0	1	3	0	65-74	1	metro	0	0		0	0	3	1
3441	High school graduate	21.7079	1	7500	7	0	6	0	0	1	1	1	65-74	1	metro	0	0	0	1	1	2	1
3451	High school graduate	23.2834	0	3000	3	0	4	0	0	0	1	0	65-74	1	metro	0	1	1	1		3
3451	High school graduate	23.2834	0	3500	4	0	6	0	0	0	1	0	65-74	1	metro	0	1	1	1	4	1	3
3451	High school graduate	23.2834	0	4000	5	0	6	0	0	1	2	0	65-74	1	metro	0	1	1	1	3	2	4
3451	High school graduate		0	4500	6	0	6	0	0	1	2	0	65-74	1	metro	0	0	1	0	1	2	2
3451	High school graduate	22.8269	0	5000	7	0	6	0	0	0	1	0	65-74	1	metro	0	0	1	0	1	1	2
3452	High school graduate	14.1723	10	2500	2	7	0	0	0	0	4	1	65-74	0	metro	0	1	1	1		4
3471	Middle school graduate	23.5102	0	3000	7	0	6	1	1	1	1	0	65-74	0	city	0	0	0	0		1
3473	LT elementary graduate	18.2615	2	7000	1	1	4	0	0	0	1	0	85-	0	metro	0	1	1	1		1
3473	LT elementary graduate	19.1111	1	5500	2	0	6	0	0	0	1	0	85-	0	metro	0	0	1	0	1	1	2
3473	LT elementary graduate	20	3	2800	3	0	6	0	0	1	1	1	85-	0	metro	0	0	0	1	1	1	2
3501	Middle school graduate	19.3772	0	3612	3	0	6	1	1	1	1	0	65-74	0	city	0	0	0	0		1
3501	Middle school graduate	22.8374	0	3612	4	0	6	1	1	0	2	0	65-74	0	city	0	0	0	1	1	1	1
3501	Middle school graduate	21.7993	0	5136	5	0	6	1	1	1	1	0	65-74	0	city	0	0	0	0	0	1	1
3501	Middle school graduate	22.1453	0	5100	6	0	6	1	1	0	1	0	65-74	0	city	0	0	0	0	0	1	1
3501	Middle school graduate	20.7612	0	4180	7	0	6	1	0	0	1	0	65-74	0	city	0	0	0	0	0	1	1
3502	Middle school graduate	22.4766	0	5136	5	0	6	1	1	1	1	0	65-74	0	city	0	0	0	0		1
3502	Middle school graduate	22.8928	0	5100	6	0	6	1	1	1	1	0	65-74	0	city	0	0	0	0	0	1	1
3502	Middle school graduate	23.1911	0	4180	7	0	6	1	1	0	1	0	65-74	0	city	0	0	0	0	0	1	1
3511	High school graduate	19.9219	0	3000	6	0	6	0	0	0	1	0	65-74	0	metro	0	0	0	0		1
3511	High school graduate	20.4294	0	2500	7	0	6	0	0	0	1	0	65-74	0	metro	0	0	0	0	0	1	1
3512	High school graduate	24.1588	1	6500	4	0	6	0	1	1	1	0	65-74	0	metro	0	0		0		1
3512	High school graduate	23.8087	0	5000	5	0	6	0	1	1	1	0	65-74	0	metro	0	0	0	0	0	1	1
3512	High school graduate	23.8087	0	3000	6	0	5	0	0	1	1	0	65-74	0	metro	0	0	0	0	0	1	1
3512	High school graduate	24.8016	0	2500	7	0	6	0	0	1	1	0	65-74	0	metro	0	0	0	0	0	1	1
3531	College graduate	16.8475	0	4000	4	0	6	0	0	0	2	0	65-74	0	metro	0	0	0	0		1
3531	College graduate	16.4366	0	3500	5	0	6	0	0	1	1	0	65-74	0	metro	0	0	0	0	0	1	1
3531	College graduate	17.6693	0	3200	6	0	4	0	0	0	1	0	65-74	0	metro	0	0	0	0	0	1	1
3531	College graduate	18.0802	0	3000	7	0	6	0	0	0	1	0	65-74	0	metro	0	0	0	0	0	1	1
3533	LT elementary graduate	22.2222	2	3500	1	0	6	1	0	1	1	0	85-	0	metro	0	0	1	0		1
3533	LT elementary graduate	22.5981	0	5000	2	0	6	1	0	0	1	0	85-	0	metro	0	0	1	0	1	1	1
3533	LT elementary graduate	19.1358	0	3500	3	0	6	1	0	1	1	0	85-	0	metro	0	0	0	0	0	1	1
3533	LT elementary graduate	18.937	0	4000	4	0	6	0	0	1	2	0	85-	0	metro	0	0	0	0	0	1	1
3534	LT elementary graduate	33.2986	3	3500	1	0	6	0	0	1	1	0	75-84	0	metro	0	0	1	1		1
3534	LT elementary graduate	29.1363	0	5000	2	0	6	0	0	0	1	0	85-	0	metro	0	1	1	1	3	2	1
3534	LT elementary graduate	28.764	8	3500	3	0	6	0	0	0	1	0	85-	1	metro	0	0	1	0	1	2	1
3534	LT elementary graduate	27.7671	8	4000	4	4	6	0	0	0	3	1	85-	1	metro	0	0	0	0	0	3	1
3534	LT elementary graduate	30.2222	6	3500	5	1	6	0	0	0	1	0	85-	1	metro	0	1	0	1	2	2	6
3534	LT elementary graduate		5	3200	6	2	6	0	0	0	2	1	85-	1	metro	0	0	0	0	0	1	2
3534	LT elementary graduate		9	3000	7	4	6	0	0	0	1	0	85-	1	metro	0	1	1	1	3	1	2
3541	High school graduate	27.4406	3	1700	1	0	6	1	0	1	1	0	65-74	0	metro	0	0	0	1		1
3541	Middle school graduate	26.7949	0	1800	2	0	6	1	0	1	1	0	65-74	0	metro	0	1	0	0	1	1	1
3541	Middle school graduate	27.3797	0	2350	3	0	6	1	0	1	1	0	65-74	0	metro	0	0	0	0	0	1	1
3541	Middle school graduate	27.0416	0	2500	4	0	6	1	0	1	1	0	65-74	0	metro	0	0	0	0	0	1	1
3541	Middle school graduate	25.5354	0	2000	5	0	6	1	0	1	1	0	75-84	0	metro	0	1	0	1	2	1	1
3541	Middle school graduate	25.5354	0	2000	6	0	6	1	0	1	1	0	75-84	0	metro	0	1	0	1	2	1	1
3541	Middle school graduate	23.9395	1	5220	7	0	6	1	1	0	1	1	75-84	0	rural	0	0	0	0	0	1	1
3542	LT elementary graduate	24.841	1	1800	2	0	6	0	0	0	1	0	65-74	0	metro	0	1	1	0		1
3542	LT elementary graduate	25.1486	0	2350	3	0	6	0	0	0	1	0	65-74	0	metro	0	0	0	0	0	1	1
3542	LT elementary graduate	24.841	0	2500	4	0	6	0	0	1	1	0	65-74	0	metro	0	0	0	0	0	1	1
3542	LT elementary graduate	24.4646	0	2000	5	0	6	0	0	1	1	0	65-74	0	metro	0	1	0	1	2	1	1
3542	LT elementary graduate	24.4646	0	2000	6	0	6	0	0	1	1	0	65-74	1	metro	0	0	0	0	1	1	5
3542	LT elementary graduate	24.4646	0	5220	7	0	6	0	0	0	1	0	75-84	1	rural	0	0	0	0	0	1	4
3551	LT elementary graduate	28.3039	2	3000	1	0	6	0	0	0	2	0	75-84	1	metro	1	0	0	0		2
3551	LT elementary graduate	20.8117	0	5000	2	0	5	0	0	0	2	1	75-84	1	metro	1	0	1	0	1	2	2
3551	LT elementary graduate	26.8352	0	5000	3	0	6	0	0	0	4	0	75-84	1	metro	0	1	0	1	2	3	2
3561	Middle school graduate	23.939	2	4000	1	0	6	1	0	1	1	0	65-74	1	metro	0	0	0	0		1
3561	Middle school graduate	23.3234	0	4500	2	0	6	1	0	1	1	0	65-74	1	metro	0	1	1	1	3	1	1
3561	Middle school graduate	24.3375	0	5000	3	0	6	1	0	1	2	0	65-74	1	metro	0	0	0	0	0	1	1
3561	Middle school graduate	24.2215	0	5000	4	0	6	1	0	1	1	0	65-74	1	metro	0	0	0	0	0	1	1
3561	Middle school graduate	24.3375	0	5000	5	0	6	1	0	1	1	0	75-84	1	metro	0	0	0	0	0	1	1
3561	Middle school graduate	23.6614	2	6500	6	0	6	1	0	1	1	0	75-84	1	metro	0	0	0	0	0	1	1
3561	Middle school graduate	23.5294	0	7500	7	0	6	1	0	1	1	0	75-84	1	metro	0	0	0	0	0	1	1
3562	LT elementary graduate	25.1532	0	4000	1	0	6	0	0	0	1	0	65-74	0	metro	0	0	0	0		1
3562	LT elementary graduate	22.6562	0	4500	2	0	6	0	0	0	1	0	65-74	0	metro	0	0	1	0	1	1	1
3562	LT elementary graduate	25.1532	1	5000	3	0	6	0	0	0	1	0	65-74	0	metro	0	0	0	0	0	1	1
3562	LT elementary graduate	24.7475	0	5000	4	0	6	0	0	1	1	0	65-74	0	metro	0	0	0	0	0	2	1
3562	LT elementary graduate	25.4767	0	5000	5	0	6	0	0	0	1	0	65-74	0	metro	0	1	0	1	2	1	1
3562	LT elementary graduate	24.974	1	6500	6	0	6	0	0	1	1	0	75-84	0	metro	0	0	0	0	0	1	1
3562	LT elementary graduate	25.3902	0	7500	7	0	6	0	0	1	1	0	75-84	0	metro	0	0	0	0	0	1	1
3571	LT elementary graduate	29.6665	0	1050	3	0	6	0	0	0	1	0	65-74	0	metro	0	0	0	1		1
3571	LT elementary graduate	26.3702	0	372	4	0	6	0	0	0	1	1	65-74	0	metro	0	0	0	0	0	1	1
3571	LT elementary graduate	26.7759	0	372	5	0	6	0	0	0	1	0	65-74	0	metro	0	0	0	0	0	1	1
3571	LT elementary graduate	28.3039	0	638	6	0	6	0	0	0	1	0	65-74	0	metro	0	0	0	1	1	1	6
3571	LT elementary graduate	28.3039	0	480	7	0	6	0	0	0	1	0	65-74	0	metro	0	0	0	1	2	1	5
3572	College graduate	26.8923	2	500	1	0	5	0	0	0	1	1	65-74	1	metro	0	0	1	0		2
3572	High school graduate	27.5482	0	1050	2	0	6	0	1	1	1	0	65-74	1	metro	0	0	0	0	0	1	1
3572	High school graduate	31.9922	0	1050	3	0	6	0	1	0	1	0	65-74	1	metro	0	0	0	0	0	1	1
3572	High school graduate	33.2031	0	372	4	0	4	0	0	0	1	1	75-84	1	metro	0	0	1	0	1	2	1
3572	High school graduate	31.25	10	372	5	2	6	0	0	0	1	1	75-84	1	metro	0	1	0	1	2	1	1
3581	LT elementary graduate	25.6489	0	4000	5	0	6	1	1	0	1	0	65-74	0	rural	0	0	1	0		1
3581	LT elementary graduate	24.2215	0	3600	6	0	6	1	1	0	1	1	65-74	0	rural	0	0	0	0	0	1	1
3581	LT elementary graduate	23.8087	0	2592	7	0	6	1	1	0	1	0	65-74	0	rural	0	0	0	1	1	1	1
3582	LT elementary graduate	26.2227	0	4000	5	0	6	0	0	0	1	0	65-74	0	rural	0	0	1	0		1
3582	LT elementary graduate	24.1415	0	3600	6	0	6	0	1	0	1	0	65-74	0	rural	0	0	0	0	0	1	1
3582	LT elementary graduate	23.3091	0	2592	7	0	6	0	1	0	1	0	65-74	0	rural	0	0	0	0	0	1	1
3591	Middle school graduate	24.5578	10	500	3	5	6	0	0	0	1	0	65-74	0	metro	0	0		0		1
3591	Middle school graduate	23.7253	0	700	4	0	6	0	0	0	3	0	65-74	0	metro	0	0		0	1	2	3
3591	Middle school graduate	25.3333	0	1128	5	0	6	0	0	0	2	0	65-74	1	metro	0	0		0	1	1	3
3591	Middle school graduate	23.7253	7	610	6	0	6	0	0	0	3	0	65-74	1	metro	0	0		0	0	3	4
3591	Middle school graduate	29.3333	2	1200	7	0	6	0	0	1	2	0	65-74	1	metro	0	0		0	1	2	5
3601	Middle school graduate	23.5304	0	3000	3	0	6	0	0	1	1	0	65-74	0	metro	0	0	0	0		1
3601	Middle school graduate	21.0937	0	5520	4	0	6	0	0	1	1	0	65-74	0	metro	0	0	0	0	0	1	1
3601	Middle school graduate	21.0937	0	3600	5	0	6	0	0	1	1	0	65-74	0	metro	0	0	0	0	0	1	1
3601	Middle school graduate	21.6311	0	3600	6	0	6	0	0	1	1	0	65-74	0	metro	0	0	0	0	0	1	1
3601	Middle school graduate	21.6311	0	3600	7	0	6	0	0	1	1	0	65-74	0	metro	0	0	0	0	0	1	1
3602	High school graduate	23.6614	2	1000	1	0	6	0	0	1	1	1	65-74	1	metro	0	0	0	0		1
3602	High school graduate	25.0593	0	4650	2	0	6	0	0	1	1	0	65-74	1	metro	0	0	0	1	1	1	1
3602	High school graduate	23.6614	0	3000	3	0	6	0	0	1	1	0	65-74	1	metro	0	0	0	1	1	1	1
3602	High school graduate	23.3887	0	5520	4	0	6	0	0	1	1	0	65-74	1	metro	0	0	0	1	1	1	1
3602	High school graduate	23.3887	0	3600	5	0	6	0	0	1	1	0	65-74	1	metro	0	0	0	0	0	1	1
3602	High school graduate	25.0135	0	3600	6	0	6	0	0	1	1	0	75-84	1	metro	0	1	0	1	2	1	1
3602	High school graduate	23.6614	0	3600	7	0	6	0	0	1	1	0	75-84	1	metro	0	0	0	1	1	1	1
3611	LT elementary graduate	28.5075	0	6500	5	0	6	0	1	1	1	0	65-74	0	rural	0	0	1	0		1
3611	LT elementary graduate	26.3146	0	6660	6	0	6	0	0	0	1	0	65-74	0	metro	0	0	0	1	1	1	2
3611	LT elementary graduate	27.6304	0	8743	7	0	6	0	1	0	1	0	65-74	0	metro	0	0	0	0	0	1	2
3612	LT elementary graduate	20.5693	0	6000	2	0	6	1	1	0	1	0	65-74	0	metro	1	0	0	0		1
3612	LT elementary graduate	19.8347	0	6000	3	0	6	1	0	0	1	0	65-74	0	rural	1	0	1	0	1	1	1
3612	LT elementary graduate	19.4674	0	6300	4	0	6	1	1	0	1	0	65-74	0	rural	1	0	1	0	1	1	1
3621	LT elementary graduate	22.8928	4	1500	1	1	5	0	0	0	2	1	75-84	0	metro	0	0	1	0		2
3621	LT elementary graduate	23.7253	0	2310	2	0	6	0	0	0	1	0	85-	0	metro	0	0	1	0	1	1	2
3622	High school graduate	21.9671	0	2310	2	0	6	0	1	1	1	0	65-74	0	metro	0	0	0	0		1
3642	Middle school graduate	21.9713	2	2000	1	0	5	1	0	0	2	1	65-74	0	metro	0	0	1	0		1
3651	LT elementary graduate	24.6548	0	1520	2	0	6	0	1	0	1	0	65-74	0	metro	0	0		0		1
3661	Middle school graduate	22.0317	0		1	0	5	0	0	1	1	0	65-74	0	metro	0	0		1		1
3661	Middle school graduate	23.9224	0	1000	2	0	6	1	0	1	1	0	65-74	0	metro	0	0		0	0	1	2
3661	Middle school graduate	22.6409	0	828	3	0	6	0	0	1	1	0	65-74	0	metro	0	0		0	0	1	2
3661	Middle school graduate	22.6409	0	830	4	0	6	0	0	1	1	0	65-74	0	metro	0	0		0	0	1	2
3661	Middle school graduate	23.0681	0	840	5	0	6	0	0	0	1	0	75-84	0	metro	0	0		0	0	1	2
3661	Middle school graduate	20.7756	0	720	6	0	6	0	0	1	1	1	75-84	1	metro	0	0		0	0	1	2
3661	Middle school graduate	21.6413	0	2040	7	0	6	0	0	1	1	0	75-84	1	metro	0	0		1	1	1	2
3672	LT elementary graduate	29.2969	9		1	3	6	0	0	0	2	0	75-84	1	metro	0	1		1		1
3672	LT elementary graduate	31.6443	3	492	2	0	6	0	0	0	2	0	75-84	1	metro	0	0	0	1	2	2	5
3672	LT elementary graduate	30.4687	0	528	4	0	6	0	0	0	3	0	75-84	1	metro	0	1	0	1		3
3681	High school graduate	25.3902	0	900	7	0	4	0	0	0	1	0	65-74	0	metro	1	0	0	1		1
3682	College graduate	21.2245	3		1	1	6	0	0	1	2	0	65-74	0	metro	0	1	0	1		2
3682	College graduate	22.3863	0	620	2	0	6	0	0	0	1	0	65-74	0	metro	0	1	0	1	2	1	1
3682	College graduate	22.4913	0	825	3	0	4	0	0	0	1	0	75-84	0	metro	0	1	0	1	2	1	1
3682	College graduate	20.6193	4	936	4	0	6	0	0	0	1	0	75-84	0	metro	0	1	0	1	2	1	1
3682	College graduate	20.9573	0	960	5	0	4	0	0	1	1	0	75-84	0	metro	0	1	1	1	3	1	1
3682	College graduate	20.9573	9	732	6	0	6	0	0	1	1	0	75-84	0	metro	0	1	0	1	2	1	1
3682	College graduate	20.5191	4	900	7	0	4	0	0	1	1	0	75-84	0	metro	0	1	0	1	2	1	1
3683	High school graduate	24.4444	1		1	0	6	0	0	1	2	0	75-84	1	metro	0	0		0		1
3683	High school graduate	30.0801	10	620	2	7	4	0	0	0	1	0	75-84	1	metro	0	1		1	2	1	2
3683	High school graduate	26.6667	10	825	3	7	4	0	0	0	1	0	75-84	1	metro	0	1		1	2	1	2
3683	High school graduate	21.1109	10	936	4	7	6	0	0	0		1	85-	1	metro	0	1		1	2		2
3692	High school graduate	23.2434	0	840	7	0	6	0	0	0	1	0	65-74	0	metro	1	0	0	1		1
3701	High school graduate	20.3223	0	852	3	0	6	0	0	0	1	1	65-74	1	metro	0	0	0	0		1
3711	High school graduate	20.7612	0	888	7	0	6	0	0	0	2	0	65-74	1	metro	1	0		1		1
3712	LT elementary graduate	20.8117	3	600	1	0	4	0	0	0	3	1	75-84	1	metro	0	0	1	1		3
3712	LT elementary graduate	24.1415	0	740	2	0	6	0	0	0	2	0	75-84	1	metro	0	1	1	1	3	2	2
3712	LT elementary graduate	24.0346	0	864	3	0	6	0	0	0	1	0	75-84	1	metro	0	0	0	0	0	2	2
3712	LT elementary graduate	20.0288	0	864	4	0	6	0	0	0	2	1	75-84	1	metro	0	1	1	0	2	3	2
3712	LT elementary graduate	19.2277	0	876	5	0	6	0	0	0	3	0	75-84	1	metro	0	1	1	1	3	3	2
3712	LT elementary graduate	19.2277	0	756	6	0	6	0	0	0	3	0	85-	1	metro	0	0	0	1	1	3	2
3712	LT elementary graduate	20.5457	0	888	7	0	6	0	0	0	2	0	85-	1	metro	0	0	0	1	1	3	2
3721	High school graduate	19.8347	2		1	0	6	0	0	1	2	1	75-84	0	metro	0	0	0	0		1
3721	High school graduate	21.2585	0	4000	2	0	6	0	0	0	2	0	75-84	0	metro	0	0	0	0	0	2	2
3721	High school graduate	21.2585	0	1200	7	0	6	0	0	1	1	0	85-	0	metro	0	1	0	1		2
3731	LT elementary graduate	27.6817	0		1	0	6	0	0	1	2	0	65-74	0	metro	0	1	0	1		1
3741	Middle school graduate	21.5019	3		1	0	6	0	0	1	2	0	65-74	0	metro	0	0	0	0		1
3751	LT elementary graduate	28.764	0		1	0	6	0	0	1	1	0	65-74	0	metro	0	0	0	0		1
3751	LT elementary graduate	28.0404	0	180	2	0	6	0	0	0	1	0	65-74	0	metro	0	0	0	0	0	1	1
3751	LT elementary graduate	28.8415	0	3600	3	0	6	0	0	1	2	0	65-74	0	metro	0	0	1	0	1	2	1
3751	LT elementary graduate	28.0404	0	2400	4	0	6	0	0	0	2	0	65-74	0	rural	0	0	1	0	1	2	1
3751	LT elementary graduate	28.0404	0	200	5	0	6	0	0	0	2	0	75-84	0	rural	0	0	1	0	1	2	1
3751	LT elementary graduate	24.8358	2	1200	6	0	6	0	0	1	1	1	75-84	0	rural	0	0	1	0	1	1	1
3751	LT elementary graduate	26.0375	0	1200	7	0	6	0	0	0	3	0	75-84	0	rural	0	0	0	0	0	3	1
3752	High school graduate	21.4533	2		1	0	6	1	0	1	1	0	65-74	0	metro	1	0	0	0		1
3752	High school graduate	23.6652	0	180	2	0	4	1	0	1	1	0	65-74	0	metro	1	0	0	1	1	1	1
3752	High school graduate	24.6097	0	3600	3	0	6	1	0	1	1	0	65-74	0	metro	1	0	1	0	1	1	1
3752	High school graduate	22.9481	0	2400	4	0	6	1	0	0	1	0	65-74	0	rural	1	0	1	0	1	1	1
3752	High school graduate	23.6652	0	200	5	0	6	1	0	1	2	0	75-84	0	rural	1	0	1	0	1	2	1
3752	High school graduate	22.9481	0	1200	6	0	6	1	0	1	1	0	75-84	0	rural	0	0	1	0	1	1	1
3752	High school graduate	23.8751	1	1200	7	0	6	0	0	0	2	0	75-84	1	rural	0	0	1	1	2	1	1
3761	LT elementary graduate	23.5304	3		1	0	5	0	0	0	2	0	65-74	1	metro	0	0	0	0		1
3761	LT elementary graduate	27.5556	0	2400	2	0	6	0	0	0	1	0	75-84	1	metro	0	0	0	0	0	1	2
3761	LT elementary graduate	26.5754	0	2508	3	0	6	0	0	0	1	0	75-84	1	metro	0	0	1	0	1	1	2
3761	LT elementary graduate	23.8054	0	2400	4	0	6	0	0	0	1	0	75-84	1	metro	0	0	0	1	1	1	2
3761	LT elementary graduate	25.1039	0	2520	5	0	6	0	0	0	1	0	75-84	1	metro	0	0	0	1	1	1	2
3761	LT elementary graduate	26.4024	0	2640	6	0	6	0	0	0	1	0	75-84	1	metro	0	0	0	0	0	1	2
3761	LT elementary graduate	26.8352	0	3240	7	0	6	0	0	0	1	0	85-	1	metro	0	0	0	0	0	1	2
3771	LT elementary graduate	27.5862	0		1	0	6	0	0	0	2	0	75-84	0	metro	0	0	0	0		1
3771	LT elementary graduate	30.102	0	4000	2	0	6	0	0	1	1	0	75-84	0	metro	0	0	0	0	0	1	2
3771	LT elementary graduate	27.2763	0	4000	3	0	6	0	0	0	2	1	75-84	1	metro	0	0	0	0	0	2	2
3771	LT elementary graduate	26.7405	0	6000	4	0	6	0	0	1	3	0	75-84	1	metro	0	0	0	0	0	2	2
3771	LT elementary graduate	26.7405	0	4920	5	0	6	0	0	0	1	0	75-84	1	rural	0	0	0	1	1	1	2
3771	LT elementary graduate	27.2096	0	5240	6	0	6	0	0	1	1	0	85-	1	rural	0	0	0	1	1	1	2
3771	LT elementary graduate	25.3331	0	6000	7	0	6	0	0	0	1	0	85-	1	city	0	0	0	0	0	1	2
3781	LT elementary graduate	23.4375	5		1	1	6	0	0	0	3	0	65-74	0	metro	0	0	0	0		2
3781	LT elementary graduate	23.9361	0	2160	2	0	6	0	0	0	1	0	65-74	0	metro	0	0	0	0	0	1	2
3781	LT elementary graduate	24.1415	0	3600	3	0	6	0	0	0	1	0	75-84	0	metro	0	0	0	0	0	1	2
3781	LT elementary graduate	22.4766	0	3700	4	0	4	0	0	0	1	0	75-84	0	metro	0	1	0	1	2	1	2
3781	LT elementary graduate	21.2279	5	3756	5	0	4	0	0	0	1	0	75-84	0	metro	0	1	0	1	2	1	2
3801	LT elementary graduate	22.6667	0	2640	7	0	6	0	0	1	1	0	65-74	1	metro	0	0	0	0		1
3811	LT elementary graduate	22.2222	0	780	2	0	6	0	0	0	4	0	65-74	0	metro	0	0		0		4
3811	LT elementary graduate	22.3703	0	972	3	0	6	0	0	0	4	0	65-74	0	metro	0	0		0	0	4	1
3811	LT elementary graduate	21.9138	0	1080	4	0	6	0	0	0	4	0	65-74	0	metro	0	0		0	0	4	1
3811	LT elementary graduate	22.3703	0	552	5	0	6	0	0	0	2	0	65-74	0	metro	0	0		0	0	2	1
3811	LT elementary graduate	22.8269	0	1224	6	0	6	0	0	0	1	0	65-74	0	metro	0	0		1	1	2	1
3811	LT elementary graduate	22.3703	0	1020	7	0	6	0	0	0	3	0	75-84	0	metro	0	0		1	1	3	1
3812	Middle school graduate	23.8754	9	972	3	4	6	0	0	0	4	0	65-74	0	metro	1	1		1		4
3812	Middle school graduate	24.1588	7	1080	4	0	6	0	0	0	3	0	65-74	0	metro	1	1		1	2	3	1
3812	Middle school graduate	21.7079	0	552	5	0	6	0	0	0	2	1	65-74	0	metro	1	1		1	2	2	1
3812	Middle school graduate	19.9573	5	1224	6	0	6	0	0	0	2	1	65-74	0	metro	0	1		1	2	1	1
3812	Middle school graduate	21.9671	9	1020	7	0	6	0	0	0	2	0	65-74	0	metro	1	1		1	2	2	1
3821	LT elementary graduate	28.1337	0	1300	4	0	6	0	0	0	1	0	65-74	0	metro	0	0	1	1		1
3821	LT elementary graduate	25.9695	0	372	5	0	4	0	0	1	1	1	65-74	0	metro	0	0	0	1	1	1	2
3821	LT elementary graduate	27.5556	0	672	6	0	6	0	0	0	1	0	65-74	0	metro	0	0	0	1	1	1	2
3821	LT elementary graduate	29.3333	0	840	7	0	6	0	0	0	1	0	65-74	0	metro	0	0	0	1	2	1	5
3831	LT elementary graduate	20.0777	0	1068	3	0	4	0	0	0	4	0	65-74	0	metro	0	0	0	1		4
3831	LT elementary graduate		0	1188	4	0	6	0	0	0	3	0	65-74	0	metro	0	0	1	1	2	3	2
3831	LT elementary graduate	17.9817	0	960	5	0	6	0	0	0	2	1	65-74	0	metro	0	1	1	1	3	2	2
3831	LT elementary graduate	22.0741	0	1272	6	0	6	0	0	0	1	0	65-74	0	metro	0	1	1	1	3	1	2
3831	LT elementary graduate	21.2084	0	1212	7	0	6	0	0	0	2	0	65-74	0	metro	0	1	1	1	3	2	2
3841	High school graduate	23.3056	0	560	4	0	6	0	0	0	1	0	65-74	0	metro	0	0	0	1		2
3841	High school graduate	20.9275	0	420	5	0	4	0	0	0	4	1	65-74	0	metro	0	0	0	1	2	4	3
3841	High school graduate	23.7812	0	600	6	0	6	0	0	0	1	0	65-74	0	metro	0	1		1	2	2	4
3841	High school graduate	22.3543	0	960	7	0	6	0	0	0	3	0	65-74	0	metro	0	0		1	1	3	2
3852	Middle school graduate	20.5151	0	1704	5	0	6	0	0	1	1	0	65-74	1	metro	1	1	1	1		1
3852	Middle school graduate	22.0932	0	564	6	0	6	0	0	0	1	0	65-74	1	metro	0	1	1	1	3	1	4
3852	Middle school graduate	22.8571	0	600	7	0	6	0	0	0	2	0	65-74	1	metro	0	0	1	1	3	1	5
3861	High school graduate	28.1337	0	408	7	0	6	0	0	1	2	0	65-74	0	metro	0	0	0	0		2
3871	LT elementary graduate	24.974	1		1	0	6	0	0	0	2	0	65-74	0	metro	0	0	0	0		1
3871	LT elementary graduate	28.0404	0	432	2	0	4	0	0	0	4	0	65-74	0	metro	0	0	0	0	1	3	3
3871	LT elementary graduate	27.6398	0	528	3	0	6	0	0	0	1	0	65-74	0	metro	0	0	0	1	2	1	3
3871	LT elementary graduate	27.6888	0	600	4	0	6	0	0	0	1	0	65-74	0	metro	0	0	0	1	2	1	3
3871	LT elementary graduate	26.1066	0	660	5	0	4	0	0	0	1	0	65-74	0	metro	0	0	0	1	2	1	3
3871	LT elementary graduate	26.0375	0	600	6	0	6	0	0	0	1	1	75-84	0	metro	0	0	0	1	1	1	4
3871	LT elementary graduate	26.0375	0	324	7	0	6	0	0	0	1	0	75-84	0	metro	0	0	0	1	2	1	5
3881	LT elementary graduate	24.4561	6		1	0	4	0	0	0		0	65-74	0	metro	0	0	0	1
3881	LT elementary graduate		0	576	2	0	2	0	0	0	4	0	65-74	0	metro	1	0	0	1	2	4	7
3881	LT elementary graduate		0	480	3	0	6	0	0	1	3	0	65-74	0	metro	1	0	0	1	2	3	3
3881	LT elementary graduate		0	492	4	0	4	0	0	0	2	0	75-84	0	metro	1	0	1	1	3	2	3
3881	LT elementary graduate		0	576	5	0	6	0	0	0	4	0	75-84	0	metro	1	0	0	1	2	4	3
3881	LT elementary graduate		0	576	6	0	6	0	0	1	1	0	75-84	0	metro	0	0	0	1	1	1	4
3881	LT elementary graduate		0	540	7	0	6	0	0	0	3	0	75-84	0	metro	0	0	0	1	2	2	5
3882	LT elementary graduate	19.7232	6		1	7	5	0	0	0		1	75-84	1	metro	0	1	0	1
3892	High school graduate	24.5675	0	2400	1	0	6	1	0	0	1	0	65-74	0	metro	0	0	1	0		1
3892	High school graduate	19.6052	0	2500	2	0	5	0	0	1	4	1	65-74	0	metro	0	0	1	1	2	1	1
3892	High school graduate	18.1662	0	2500	3	0	6	0	0	0	1	0	65-74	0	metro	1	0	0	0	0	1	1
3892	High school graduate	19.0311	0	2500	4	0	6	0	0	0	2	0	65-74	0	metro	1	0	0	0	0	1	1
3911	Middle school graduate	24.4444	0	1500	1	0	5	0	0	1	1	0	65-74	0	metro	0	0		0		1
3911	Middle school graduate	24	0	1000	2	0	6	0	0	1	1	0	65-74	0	metro	0	0		0	1	1	3
3911	Middle school graduate	23.5556	0	1000	3	0	4	0	0	1	1	0	65-74	0	metro	0	0		0	1	1	3
3911	Middle school graduate	23.8728	0	1000	4	0	6	0	0	1	3	0	65-74	0	metro	0	0		0	1	1	3
3911	Middle school graduate	23.8728	0	108	5	0	4	0	0	1	1	0	75-84	0	metro	0	0		0	1	2	3
3911	Middle school graduate	25.9151	0	240	6	0	6	0	0	1	1	0	75-84	0	metro	0	0		0	0	1	4
3911	Middle school graduate	24.064	0	240	7	0	6	0	0	1	1	1	75-84	0	metro	0	0		0	1	1	5
3991	LT elementary graduate	21.6413	0		1	0	6	0	0	0	2	0	65-74	0	metro	0	1	1	1		2
4001	Middle school graduate	20.5049	1		1	0	6	0	0	0	2	0	65-74	1	metro	0	0	0	0		1
4001	Middle school graduate	24.974	0	1680	2	0	6	0	0	0	1	0	65-74	1	metro	0	0	0	0	0	2	1
4002	High school graduate	22.4913	3		1	0	6	0	0	1	2	0	75-84	1	metro	0	0	0	0		1
4002	High school graduate	21.5139	7	1680	2	0	6	0	0	0	2	0	75-84	1	metro	0	0	1	0	1	2	1
4011	LT elementary graduate	20	7		1	0	4	0	0	0	2	0	75-84	0	metro	0	0	0	0		2
4011	LT elementary graduate	20.5049	0	5000	2	0	6	0	0	0	2	0	75-84	0	metro	0	0	1	1	2	2	2
4011	LT elementary graduate		0	5108	3	0	6	0	0	0	2	1	75-84	0	metro	0	0	1	0	1	2	2
4021	College graduate	23.5294	2		1	0	6	0	0	1	2	0	65-74	0	metro	0	0	0	0		2
4021	College graduate	23.03	0	510	2	0	6	0	1	1	1	0	65-74	0	metro	0	0	0	0	0	1	1
4021	College graduate	23.03	0	652	3	0	6	0	1	1	1	0	75-84	0	metro	0	0	0	0	0	1	1
4021	College graduate	23.03	0	180	4	0	6	0	0	0	1	0	75-84	0	metro	0	0	0	0	0	2	1
4021	College graduate	17.7154	0	180	5	0	6	0	0	0	2	1	75-84	0	metro	0	0	0	1	1	3	1
4022	LT elementary graduate	25.5588	0		1	0	5	0	0	0	2	0	65-74	1	metro	0	0	0	0		2
4022	LT elementary graduate	29.903	0	510	2	0	6	0	0	1	2	0	65-74	1	metro	0	0	0	1	1	3	1
4022	LT elementary graduate	27.8876	0	652	3	0	6	0	1	1	1	0	65-74	1	metro	0	0	0	1	1	1	1
4022	LT elementary graduate	26.8386	0	180	4	0	6	0	0	0	2	0	75-84	1	metro	0	0	0	1	1	2	1
4022	LT elementary graduate	26.0375	0	180	5	0	4	0	0	0	1	0	75-84	1	metro	0	0	0	1	1	2	1
4022	LT elementary graduate	27.6398	0	240	6	0	6	0	0	0	1	0	75-84	1	metro	0	1	0	1	2	1	6
4022	LT elementary graduate	26.8386	0	240	7	0	6	0	0	0	1	0	75-84	1	city	0	0	0	1	2	1	5
4031	LT elementary graduate	24.1415	0		1	0	6	0	0	1	2	0	65-74	0	metro	0	0	0	0		2
4031	LT elementary graduate		0	600	2	0	6	0	1	0	1	0	75-84	0	metro	0	0	1	0	1	1	1
4031	LT elementary graduate		0	450	3	0	6	0	1	0	1	0	75-84	0	metro	0	0	1	1	2	1	1
4031	LT elementary graduate	22.4323	0	460	4	0	6	0	1	0	1	0	75-84	0	metro	0	0	0	0	0	1	1
4031	LT elementary graduate	23.634	0	460	5	0	6	0	1	0	1	0	75-84	0	metro	0	0	0	0	0	1	1
4031	LT elementary graduate	19.6283	0	812	6	0	6	0	1	0	1	1	75-84	0	metro	0	0	0	0	0	1	1
4031	LT elementary graduate	21.6311	0	624	7	0	6	0	0	0	1	0	85-	0	metro	0	0	0	1	1	1	1
4032	Middle school graduate	22.8571	2		1	0	6	1	0	1	1	0	75-84	0	metro	1	0	0	0		1
4032	Middle school graduate	20.2449	0	600	2	0	6	1	1	1	1	0	85-	0	metro	1	0	1	0	1	1	1
4032	Middle school graduate		0	450	3	0	6	0	1	0	1	0	85-	0	metro	0	0	1	1	2	1	1
4032	Middle school graduate		0	460	4	0	6	0	1	0	1	0	85-	0	metro	0	0	0	0	0	1	1
4032	Middle school graduate	24.2215	0	460	5	0	6	0	1	0	1	0	85-	0	metro	0	0	0	0	0	1	1
4032	Middle school graduate		0	812	6	0	4	0	0	0	1	1	85-	0	metro	0	1	0	1	2	1	1
4032	Middle school graduate		0	624	7	0	6	0	0	0	1	0	85-	0	metro	0	0	0	1	1	1	1
4041	LT elementary graduate	22.2222	0	1200	1	0	4	0	0	0	2	0	65-74	0	metro	0	0	1	0		1
4041	LT elementary graduate	21.7778	0	1200	4	0	6	0	0	0	1	0	75-84	1	metro	0	0	1	0		1
4041	LT elementary graduate	21.3333	0	1800	5	0	6	0	0	0	1	0	75-84	1	metro	0	1	0	1	2	1	1
4042	High school graduate	24.3911	2	1200	1	0	6	1	0	0	2	0	65-74	0	metro	0	0	1	0		2
4042	High school graduate		0	1200	4	0	6	0	0	0	1	0	75-84	0	metro	0	0	0	0		1
4042	High school graduate		0	1800	5	0	6	0	0	0	1	0	75-84	0	metro	0	1	0	1	2	1	1
4051	LT elementary graduate	26.6667	2	1000	1	0	5	0	0	1	2	0	75-84	1	metro	0	0	0	0		2
4051	LT elementary graduate	26.6667	0	972	2	0	6	0	0	1	1	0	75-84	1	metro	0	0	0	0	1	1	3
4051	LT elementary graduate		5	972	3	0	6	0	0	0	4	1	75-84	1	metro	0	1	0	1	3	4	3
4061	Middle school graduate	24.4646	0	1300	1	0	6	0	0	1	2	0	65-74	0	metro	0	0	0	0		1
4061	Middle school graduate	24.0882	0	1550	2	0	6	0	0	0	1	0	65-74	0	metro	0	0	1	1	2	1	1
4061	Middle school graduate	25.5937	0	1680	3	0	6	0	0	0	1	0	65-74	0	metro	0	0	0	1	1	1	1
4061	Middle school graduate	25.5937	0	1800	4	0	6	0	0	1	1	0	75-84	0	metro	0	0	0	0	0	1	1
[truncated: 27,297 more rows]
